# Supplementary material for: Ageing- and AAA-associated differentially expressed proteins identified by proteomic analysis in mice
Source: PeerJ. 2022 May 25;10:e13129. doi: 10.7717/peerj.13129 (PMC9147329; doi:10.7717/peerj.13129)
Supplement: Supplemental Information 1 [file peerj-10-13129-s001.csv]

ONTOLOGY	ID	Description	GeneRatio	BgRatio	pvalue	p.adjust	qvalue	geneID	Count
BP	GO:0007596	blood coagulation	12/85	168/23355	1.08E-12	8.92E-10	6.21E-10	F9/Fga/Fgb/Fgg/Gp5/Mmrn1/Pf4/Ppia/Prdx2/Slc4a1/Thbs1/Vwf	12
BP	GO:0007599	hemostasis	12/85	170/23355	1.24E-12	8.92E-10	6.21E-10	F9/Fga/Fgb/Fgg/Gp5/Mmrn1/Pf4/Ppia/Prdx2/Slc4a1/Thbs1/Vwf	12
BP	GO:0050817	coagulation	12/85	171/23355	1.33E-12	8.92E-10	6.21E-10	F9/Fga/Fgb/Fgg/Gp5/Mmrn1/Pf4/Ppia/Prdx2/Slc4a1/Thbs1/Vwf	12
BP	GO:0042744	hydrogen peroxide catabolic process	7/85	28/23355	7.31E-12	3.68E-09	2.56E-09	Gpx1/Hbq1b/Hp/Prdx1/Prdx2/Prdx6/Snca	7
BP	GO:0042060	wound healing	14/85	357/23355	4.21E-11	1.69E-08	1.18E-08	F9/Fga/Fgb/Fgg/Gp5/Gpx1/Krt6a/Mmrn1/Pf4/Ppia/Prdx2/Slc4a1/Thbs1/Vwf	14
BP	GO:0006979	response to oxidative stress	14/85	410/23355	2.59E-10	8.70E-08	6.05E-08	Aldh1a1/Capn1/Cfl1/Cst3/Gpx1/Hp/Ppia/Prdx1/Prdx2/Prdx6/Slc4a1/Snca/Thbs1/Txnrd2	14
BP	GO:0050878	regulation of body fluid levels	13/85	360/23355	6.08E-10	1.75E-07	1.22E-07	F9/Fga/Fgb/Fgg/Gp5/Mmrn1/Nme1/Pf4/Ppia/Prdx2/Slc4a1/Thbs1/Vwf	13
BP	GO:0019693	ribose phosphate metabolic process	13/85	365/23355	7.19E-10	1.81E-07	1.26E-07	Atic/Bpgm/Eno1/Gda/Nme1/Pnp/Rhoa/Rpia/Slc4a1/Snca/Tkt/Tpi1/Vcp	13
BP	GO:0042743	hydrogen peroxide metabolic process	7/85	55/23355	1.16E-09	2.59E-07	1.80E-07	Gpx1/Hbq1b/Hp/Prdx1/Prdx2/Prdx6/Snca	7
BP	GO:0000302	response to reactive oxygen species	10/85	200/23355	3.03E-09	6.10E-07	4.25E-07	Capn1/Cfl1/Gpx1/Hp/Prdx1/Prdx2/Prdx6/Slc4a1/Thbs1/Txnrd2	10
BP	GO:0051258	protein polymerization	11/85	295/23355	1.01E-08	1.85E-06	1.29E-06	Capn1/Cfl1/Fga/Fgb/Fgg/Gda/Pfn1/Rhoa/Snca/Spta1/Sptb	11
BP	GO:0072593	reactive oxygen species metabolic process	11/85	301/23355	1.24E-08	2.08E-06	1.45E-06	Eef1a1/Eif5a/Gpx1/Hbq1b/Hp/Prdx1/Prdx2/Prdx6/Rhoa/Snca/Thbs1	11
BP	GO:0030168	platelet activation	7/85	85/23355	2.58E-08	3.99E-06	2.78E-06	Fga/Fgb/Fgg/Gp5/Pf4/Ppia/Vwf	7
BP	GO:0006959	humoral immune response	12/85	407/23355	2.79E-08	4.01E-06	2.79E-06	Fga/Fgb/Ighg2b/Ighv14-1/Ighv1-62-2/Ighv1-62-3/Ighv1-81/Ighv9-1/Krt6a/Ltf/Pf4/Ppbp	12
BP	GO:0009150	purine ribonucleotide metabolic process	11/85	335/23355	3.72E-08	4.99E-06	3.47E-06	Atic/Bpgm/Eno1/Gda/Nme1/Pnp/Rhoa/Slc4a1/Snca/Tpi1/Vcp	11
BP	GO:0099024	plasma membrane invagination	9/85	206/23355	6.26E-08	7.71E-06	5.37E-06	Ighg2b/Ighv14-1/Ighv1-62-2/Ighv1-62-3/Ighv1-81/Ighv9-1/Lbp/Rhoa/Thbs1	9
BP	GO:0009259	ribonucleotide metabolic process	11/85	354/23355	6.52E-08	7.71E-06	5.37E-06	Atic/Bpgm/Eno1/Gda/Nme1/Pnp/Rhoa/Slc4a1/Snca/Tpi1/Vcp	11
BP	GO:0006163	purine nucleotide metabolic process	11/85	360/23355	7.72E-08	8.63E-06	6.01E-06	Atic/Bpgm/Eno1/Gda/Nme1/Pnp/Rhoa/Slc4a1/Snca/Tpi1/Vcp	11
BP	GO:0010324	membrane invagination	9/85	213/23355	8.33E-08	8.82E-06	6.14E-06	Ighg2b/Ighv14-1/Ighv1-62-2/Ighv1-62-3/Ighv1-81/Ighv9-1/Lbp/Rhoa/Thbs1	9
BP	GO:0042742	defense response to bacterium	12/85	466/23355	1.22E-07	1.22E-05	8.53E-06	Fga/Fgb/Hp/Ighg2b/Ighv14-1/Ighv1-62-2/Ighv1-62-3/Ighv1-81/Ighv9-1/Krt6a/Lbp/Ltf	12
BP	GO:0072521	purine-containing compound metabolic process	11/85	381/23355	1.37E-07	1.31E-05	9.11E-06	Atic/Bpgm/Eno1/Gda/Nme1/Pnp/Rhoa/Slc4a1/Snca/Tpi1/Vcp	11
BP	GO:0030193	regulation of blood coagulation	6/85	66/23355	1.48E-07	1.35E-05	9.43E-06	Fga/Fgb/Fgg/Gp5/Prdx2/Thbs1	6
BP	GO:1900046	regulation of hemostasis	6/85	67/23355	1.62E-07	1.37E-05	9.55E-06	Fga/Fgb/Fgg/Gp5/Prdx2/Thbs1	6
BP	GO:0002696	positive regulation of leukocyte activation	12/85	479/23355	1.64E-07	1.37E-05	9.55E-06	Ighg2b/Ighv14-1/Ighv1-62-2/Ighv1-62-3/Ighv1-81/Ighv9-1/Lbp/Pnp/Rhoa/Slc4a1/Spta1/Thbs1	12
BP	GO:0031638	zymogen activation	6/85	69/23355	1.94E-07	1.56E-05	1.09E-05	F9/Fga/Fgb/Fgg/Hp/Thbs1	6
BP	GO:0050818	regulation of coagulation	6/85	70/23355	2.11E-07	1.64E-05	1.14E-05	Fga/Fgb/Fgg/Gp5/Prdx2/Thbs1	6
BP	GO:0050867	positive regulation of cell activation	12/85	494/23355	2.28E-07	1.70E-05	1.18E-05	Ighg2b/Ighv14-1/Ighv1-62-2/Ighv1-62-3/Ighv1-81/Ighv9-1/Lbp/Pnp/Rhoa/Slc4a1/Spta1/Thbs1	12
BP	GO:0071621	granulocyte chemotaxis	7/85	126/23355	3.92E-07	2.81E-05	1.96E-05	Ccl8/Lbp/Pf4/Ppbp/Ppia/Thbs1/Thbs4	7
BP	GO:0009117	nucleotide metabolic process	11/85	440/23355	5.71E-07	3.74E-05	2.60E-05	Atic/Bpgm/Eno1/Gda/Nme1/Pnp/Rhoa/Slc4a1/Snca/Tpi1/Vcp	11
BP	GO:0032272	negative regulation of protein polymerization	6/85	83/23355	5.86E-07	3.74E-05	2.60E-05	Capn1/Cfl1/Pfn1/Snca/Spta1/Sptb	6
BP	GO:0045785	positive regulation of cell adhesion	11/85	442/23355	5.97E-07	3.74E-05	2.60E-05	Capn1/Cfl1/Enpp2/Fga/Fgb/Fgg/Pnp/Rhoa/Slc4a1/Spta1/Thbs1	11
BP	GO:0042730	fibrinolysis	4/85	19/23355	6.07E-07	3.74E-05	2.60E-05	Fga/Fgb/Fgg/Thbs1	4
BP	GO:0006911	phagocytosis, engulfment	8/85	197/23355	6.14E-07	3.74E-05	2.60E-05	Ighg2b/Ighv14-1/Ighv1-62-2/Ighv1-62-3/Ighv1-81/Ighv9-1/Lbp/Thbs1	8
BP	GO:0006753	nucleoside phosphate metabolic process	11/85	449/23355	6.97E-07	4.12E-05	2.87E-05	Atic/Bpgm/Eno1/Gda/Nme1/Pnp/Rhoa/Slc4a1/Snca/Tpi1/Vcp	11
BP	GO:0050900	leukocyte migration	10/85	364/23355	8.29E-07	4.76E-05	3.32E-05	Capn1/Ccl8/Lbp/Pf4/Ppbp/Ppia/Retnlg/Rhoa/Thbs1/Thbs4	10
BP	GO:0030195	negative regulation of blood coagulation	5/85	48/23355	8.58E-07	4.79E-05	3.34E-05	Fga/Fgb/Fgg/Gp5/Thbs1	5
BP	GO:1900047	negative regulation of hemostasis	5/85	49/23355	9.53E-07	5.04E-05	3.51E-05	Fga/Fgb/Fgg/Gp5/Thbs1	5
BP	GO:1902041	regulation of extrinsic apoptotic signaling pathway via death domain receptors	5/85	49/23355	9.53E-07	5.04E-05	3.51E-05	Fga/Fgb/Fgg/Gpx1/Thbs1	5
BP	GO:0050819	negative regulation of coagulation	5/85	50/23355	1.06E-06	5.44E-05	3.79E-05	Fga/Fgb/Fgg/Gp5/Thbs1	5
BP	GO:0007160	cell-matrix adhesion	8/85	218/23355	1.32E-06	6.62E-05	4.61E-05	Cfl1/Enpp2/Fga/Fgb/Fgg/Gp5/Rhoa/Thbs1	8
BP	GO:0030595	leukocyte chemotaxis	8/85	220/23355	1.41E-06	6.91E-05	4.81E-05	Ccl8/Lbp/Pf4/Ppbp/Ppia/Retnlg/Thbs1/Thbs4	8
BP	GO:0097529	myeloid leukocyte migration	8/85	221/23355	1.46E-06	6.98E-05	4.86E-05	Ccl8/Lbp/Pf4/Ppbp/Ppia/Retnlg/Thbs1/Thbs4	8
BP	GO:0097530	granulocyte migration	7/85	155/23355	1.58E-06	7.37E-05	5.13E-05	Ccl8/Lbp/Pf4/Ppbp/Ppia/Thbs1/Thbs4	7
BP	GO:0031639	plasminogen activation	4/85	24/23355	1.64E-06	7.37E-05	5.13E-05	Fga/Fgb/Fgg/Thbs1	4
BP	GO:0060326	cell chemotaxis	9/85	304/23355	1.65E-06	7.37E-05	5.13E-05	Ccl8/Enpp2/Lbp/Pf4/Ppbp/Ppia/Retnlg/Thbs1/Thbs4	9
BP	GO:0032271	regulation of protein polymerization	8/85	228/23355	1.84E-06	7.83E-05	5.45E-05	Capn1/Cfl1/Gda/Pfn1/Rhoa/Snca/Spta1/Sptb	8
BP	GO:0030593	neutrophil chemotaxis	6/85	101/23355	1.87E-06	7.83E-05	5.45E-05	Ccl8/Lbp/Pf4/Ppbp/Ppia/Thbs4	6
BP	GO:2001237	negative regulation of extrinsic apoptotic signaling pathway	6/85	101/23355	1.87E-06	7.83E-05	5.45E-05	Fga/Fgb/Fgg/Gpx1/Pf4/Prdx2	6
BP	GO:0006091	generation of precursor metabolites and energy	10/85	404/23355	2.12E-06	8.69E-05	6.05E-05	Bpgm/Eno1/Ldha/Rhoa/Rpia/Slc4a1/Snca/Tkt/Tpi1/Vcp	10
BP	GO:2001236	regulation of extrinsic apoptotic signaling pathway	7/85	165/23355	2.40E-06	9.66E-05	6.73E-05	Fga/Fgb/Fgg/Gpx1/Pf4/Prdx2/Thbs1	7
BP	GO:0016485	protein processing	8/85	238/23355	2.53E-06	9.99E-05	6.95E-05	Capn1/F9/Fga/Fgb/Fgg/Hp/Srgn/Thbs1	8
BP	GO:0051251	positive regulation of lymphocyte activation	10/85	417/23355	2.81E-06	0.000108552	7.56E-05	Ighg2b/Ighv14-1/Ighv1-62-2/Ighv1-62-3/Ighv1-81/Ighv9-1/Pnp/Rhoa/Slc4a1/Spta1	10
BP	GO:0045454	cell redox homeostasis	5/85	66/23355	4.26E-06	0.000161453	0.000112399	Gpx1/Prdx1/Prdx2/Prdx6/Txnrd2	5
BP	GO:0046034	ATP metabolic process	8/85	256/23355	4.34E-06	0.000161661	0.000112544	Bpgm/Eno1/Ldha/Rhoa/Slc4a1/Snca/Tpi1/Vcp	8
BP	GO:1902042	negative regulation of extrinsic apoptotic signaling pathway via death domain receptors	4/85	31/23355	4.77E-06	0.000174385	0.000121402	Fga/Fgb/Fgg/Gpx1	4
BP	GO:0030837	negative regulation of actin filament polymerization	5/85	68/23355	4.93E-06	0.000177219	0.000123374	Capn1/Cfl1/Pfn1/Spta1/Sptb	5
BP	GO:0022409	positive regulation of cell-cell adhesion	8/85	267/23355	5.91E-06	0.000208578	0.000145206	Capn1/Fga/Fgb/Fgg/Pnp/Rhoa/Slc4a1/Spta1	8
BP	GO:0031589	cell-substrate adhesion	9/85	358/23355	6.24E-06	0.000216516	0.000150732	Cfl1/Enpp2/Fga/Fgb/Fgg/Gp5/Rhoa/Thbs1/Vwf	9
BP	GO:0061045	negative regulation of wound healing	5/85	72/23355	6.55E-06	0.000223213	0.000155394	Fga/Fgb/Fgg/Gp5/Thbs1	5
BP	GO:1990266	neutrophil migration	6/85	126/23355	6.75E-06	0.000226314	0.000157553	Ccl8/Lbp/Pf4/Ppbp/Ppia/Thbs4	6
BP	GO:0034599	cellular response to oxidative stress	8/85	274/23355	7.14E-06	0.0002355	0.000163948	Capn1/Cfl1/Gpx1/Ppia/Prdx1/Prdx2/Snca/Thbs1	8
BP	GO:0061041	regulation of wound healing	6/85	129/23355	7.73E-06	0.000250545	0.000174422	Fga/Fgb/Fgg/Gp5/Prdx2/Thbs1	6
BP	GO:1990748	cellular detoxification	4/85	35/23355	7.85E-06	0.000250545	0.000174422	Esd/Prdx1/Prdx2/Prdx6	4
BP	GO:0008625	extrinsic apoptotic signaling pathway via death domain receptors	5/85	78/23355	9.71E-06	0.000304612	0.000212062	Fga/Fgb/Fgg/Gpx1/Thbs1	5
BP	GO:1901068	guanosine-containing compound metabolic process	4/85	37/23355	9.85E-06	0.000304612	0.000212062	Gda/Nme1/Pnp/Rhoa	4
BP	GO:2000377	regulation of reactive oxygen species metabolic process	7/85	207/23355	1.07E-05	0.000325251	0.00022643	Eef1a1/Eif5a/Hp/Prdx2/Rhoa/Snca/Thbs1	7
BP	GO:0009116	nucleoside metabolic process	5/85	81/23355	1.17E-05	0.000350832	0.000244239	Atic/Gda/Nme1/Pnp/Rhoa	5
BP	GO:0072376	protein activation cascade	3/85	13/23355	1.30E-05	0.00038328	0.000266829	Fga/Fgb/Fgg	3
BP	GO:0006778	porphyrin-containing compound metabolic process	4/85	40/23355	1.35E-05	0.000393785	0.000274141	Ank1/Blvrb/Spta1/Sptb	4
BP	GO:0051604	protein maturation	8/85	303/23355	1.48E-05	0.000425717	0.000296372	Capn1/F9/Fga/Fgb/Fgg/Hp/Srgn/Thbs1	8
BP	GO:0031333	negative regulation of protein-containing complex assembly	6/85	147/23355	1.63E-05	0.000447216	0.000311339	Capn1/Cfl1/Pfn1/Snca/Spta1/Sptb	6
BP	GO:0050871	positive regulation of B cell activation	7/85	221/23355	1.63E-05	0.000447216	0.000311339	Ighg2b/Ighv14-1/Ighv1-62-2/Ighv1-62-3/Ighv1-81/Ighv9-1/Pnp	7
BP	GO:0034116	positive regulation of heterotypic cell-cell adhesion	3/85	14/23355	1.65E-05	0.000447216	0.000311339	Fga/Fgb/Fgg	3
BP	GO:0097237	cellular response to toxic substance	4/85	42/23355	1.65E-05	0.000447216	0.000311339	Esd/Prdx1/Prdx2/Prdx6	4
BP	GO:0051702	biological process involved in interaction with symbiont	5/85	91/23355	2.06E-05	0.000545606	0.000379835	Cfl1/Gpx1/Ltf/Pf4/Stom	5
BP	GO:1903035	negative regulation of response to wounding	5/85	91/23355	2.06E-05	0.000545606	0.000379835	Fga/Fgb/Fgg/Gp5/Thbs1	5
BP	GO:0097191	extrinsic apoptotic signaling pathway	7/85	233/23355	2.29E-05	0.000598431	0.000416611	Fga/Fgb/Fgg/Gpx1/Pf4/Prdx2/Thbs1	7
BP	GO:2001234	negative regulation of apoptotic signaling pathway	7/85	234/23355	2.36E-05	0.000602463	0.000419418	Fga/Fgb/Fgg/Gpx1/Pf4/Ppia/Prdx2	7
BP	GO:0046390	ribose phosphate biosynthetic process	6/85	157/23355	2.37E-05	0.000602463	0.000419418	Atic/Nme1/Pnp/Snca/Tkt/Vcp	6
BP	GO:0098885	modification of postsynaptic actin cytoskeleton	3/85	16/23355	2.52E-05	0.000631073	0.000439334	Cfl1/Pfn1/Rhoa	3
BP	GO:0006910	phagocytosis, recognition	6/85	159/23355	2.54E-05	0.000631073	0.000439334	Ighg2b/Ighv14-1/Ighv1-62-2/Ighv1-62-3/Ighv1-81/Ighv9-1	6
BP	GO:0022407	regulation of cell-cell adhesion	9/85	432/23355	2.77E-05	0.000665679	0.000463427	Capn1/Fga/Fgb/Fgg/Pnp/Prdx2/Rhoa/Slc4a1/Spta1	9
BP	GO:0062197	cellular response to chemical stress	8/85	331/23355	2.79E-05	0.000665679	0.000463427	Capn1/Cfl1/Gpx1/Ppia/Prdx1/Prdx2/Snca/Thbs1	8
BP	GO:0033013	tetrapyrrole metabolic process	4/85	48/23355	2.81E-05	0.000665679	0.000463427	Ank1/Blvrb/Spta1/Sptb	4
BP	GO:0045907	positive regulation of vasoconstriction	4/85	48/23355	2.81E-05	0.000665679	0.000463427	Fga/Fgb/Fgg/Rhoa	4
BP	GO:0010310	regulation of hydrogen peroxide metabolic process	3/85	17/23355	3.05E-05	0.000713011	0.000496377	Hp/Prdx2/Snca	3
BP	GO:0006958	complement activation, classical pathway	6/85	166/23355	3.24E-05	0.000731869	0.000509506	Ighg2b/Ighv14-1/Ighv1-62-2/Ighv1-62-3/Ighv1-81/Ighv9-1	6
BP	GO:0019730	antimicrobial humoral response	6/85	166/23355	3.24E-05	0.000731869	0.000509506	Fga/Fgb/Krt6a/Ltf/Pf4/Ppbp	6
BP	GO:0043254	regulation of protein-containing complex assembly	9/85	441/23355	3.26E-05	0.000731869	0.000509506	Capn1/Cfl1/Gda/Pfn1/Rhoa/Snca/Spta1/Sptb/Vcp	9
BP	GO:0070527	platelet aggregation	4/85	50/23355	3.31E-05	0.000731869	0.000509506	Fga/Fgb/Fgg/Ppia	4
BP	GO:0098754	detoxification	4/85	50/23355	3.31E-05	0.000731869	0.000509506	Esd/Prdx1/Prdx2/Prdx6	4
BP	GO:1903034	regulation of response to wounding	6/85	170/23355	3.70E-05	0.000809064	0.000563247	Fga/Fgb/Fgg/Gp5/Prdx2/Thbs1	6
BP	GO:1901657	glycosyl compound metabolic process	5/85	104/23355	3.93E-05	0.00082779	0.000576284	Atic/Gda/Nme1/Pnp/Rhoa	5
BP	GO:0030833	regulation of actin filament polymerization	6/85	172/23355	3.95E-05	0.00082779	0.000576284	Capn1/Cfl1/Pfn1/Rhoa/Spta1/Sptb	6
BP	GO:0051494	negative regulation of cytoskeleton organization	6/85	172/23355	3.95E-05	0.00082779	0.000576284	Capn1/Cfl1/Pfn1/Snca/Spta1/Sptb	6
BP	GO:1902904	negative regulation of supramolecular fiber organization	6/85	172/23355	3.95E-05	0.00082779	0.000576284	Capn1/Cfl1/Pfn1/Snca/Spta1/Sptb	6
BP	GO:0098869	cellular oxidant detoxification	3/85	19/23355	4.32E-05	0.00089609	0.000623832	Prdx1/Prdx2/Prdx6	3
BP	GO:0006165	nucleoside diphosphate phosphorylation	5/85	107/23355	4.50E-05	0.000924191	0.000643395	Bpgm/Eno1/Nme1/Slc4a1/Tpi1	5
BP	GO:2000351	regulation of endothelial cell apoptotic process	4/85	55/23355	4.84E-05	0.000982561	0.000684031	Fga/Fgb/Fgg/Thbs1	4
BP	GO:0046939	nucleotide phosphorylation	5/85	110/23355	5.14E-05	0.001015505	0.000706966	Bpgm/Eno1/Nme1/Slc4a1/Tpi1	5
BP	GO:0006909	phagocytosis	8/85	361/23355	5.15E-05	0.001015505	0.000706966	Ighg2b/Ighv14-1/Ighv1-62-2/Ighv1-62-3/Ighv1-81/Ighv9-1/Lbp/Thbs1	8
BP	GO:0046128	purine ribonucleoside metabolic process	4/85	56/23355	5.19E-05	0.001015505	0.000706966	Gda/Nme1/Pnp/Rhoa	4
BP	GO:0002455	humoral immune response mediated by circulating immunoglobulin	6/85	181/23355	5.25E-05	0.001015505	0.000706966	Ighg2b/Ighv14-1/Ighv1-62-2/Ighv1-62-3/Ighv1-81/Ighv9-1	6
BP	GO:0050853	B cell receptor signaling pathway	6/85	181/23355	5.25E-05	0.001015505	0.000706966	Ighg2b/Ighv14-1/Ighv1-62-2/Ighv1-62-3/Ighv1-81/Ighv9-1	6
BP	GO:0072577	endothelial cell apoptotic process	4/85	58/23355	5.97E-05	0.001142927	0.000795672	Fga/Fgb/Fgg/Thbs1	4
BP	GO:0050864	regulation of B cell activation	7/85	272/23355	6.12E-05	0.001161364	0.000808508	Ighg2b/Ighv14-1/Ighv1-62-2/Ighv1-62-3/Ighv1-81/Ighv9-1/Pnp	7
BP	GO:0006956	complement activation	6/85	187/23355	6.29E-05	0.001182924	0.000823517	Ighg2b/Ighv14-1/Ighv1-62-2/Ighv1-62-3/Ighv1-81/Ighv9-1	6
BP	GO:0009636	response to toxic substance	5/85	115/23355	6.36E-05	0.00118346	0.00082389	Esd/Gpx1/Prdx1/Prdx2/Prdx6	5
BP	GO:0030041	actin filament polymerization	6/85	188/23355	6.48E-05	0.001196039	0.000832648	Capn1/Cfl1/Pfn1/Rhoa/Spta1/Sptb	6
BP	GO:0000305	response to oxygen radical	3/85	22/23355	6.82E-05	0.001234213	0.000859223	Prdx1/Prdx2/Txnrd2	3
BP	GO:0042278	purine nucleoside metabolic process	4/85	60/23355	6.82E-05	0.001234213	0.000859223	Gda/Nme1/Pnp/Rhoa	4
BP	GO:0008064	regulation of actin polymerization or depolymerization	6/85	190/23355	6.87E-05	0.001234213	0.000859223	Capn1/Cfl1/Pfn1/Rhoa/Spta1/Sptb	6
BP	GO:0032102	negative regulation of response to external stimulus	8/85	380/23355	7.37E-05	0.001300737	0.000905535	Fga/Fgb/Fgg/Gp5/Gpx1/Ltf/Prdx2/Thbs1	8
BP	GO:1902903	regulation of supramolecular fiber organization	8/85	380/23355	7.37E-05	0.001300737	0.000905535	Capn1/Cfl1/Gda/Pfn1/Rhoa/Snca/Spta1/Sptb	8
BP	GO:0030832	regulation of actin filament length	6/85	193/23355	7.50E-05	0.001310723	0.000912488	Capn1/Cfl1/Pfn1/Rhoa/Spta1/Sptb	6
BP	GO:0009119	ribonucleoside metabolic process	4/85	62/23355	7.76E-05	0.001345289	0.000936551	Gda/Nme1/Pnp/Rhoa	4
BP	GO:0006090	pyruvate metabolic process	5/85	121/23355	8.09E-05	0.001379256	0.000960198	Bpgm/Eno1/Ldha/Slc4a1/Tpi1	5
BP	GO:0042542	response to hydrogen peroxide	5/85	121/23355	8.09E-05	0.001379256	0.000960198	Capn1/Cfl1/Gpx1/Hp/Slc4a1	5
BP	GO:0006081	cellular aldehyde metabolic process	4/85	63/23355	8.26E-05	0.001396414	0.000972143	Esd/Glo1/Tkt/Tpi1	4
BP	GO:0044403	biological process involved in symbiotic interaction	8/85	390/23355	8.83E-05	0.001479978	0.001030318	Cfl1/Gpx1/Ltf/Pf4/Pfn1/Ppia/Stom/Vcp	8
BP	GO:2001233	regulation of apoptotic signaling pathway	8/85	391/23355	8.99E-05	0.001494016	0.001040091	Fga/Fgb/Fgg/Gpx1/Pf4/Ppia/Prdx2/Thbs1	8
BP	GO:0034114	regulation of heterotypic cell-cell adhesion	3/85	25/23355	0.000100986	0.001663582	0.001158137	Fga/Fgb/Fgg	3
BP	GO:0009132	nucleoside diphosphate metabolic process	5/85	127/23355	0.000101751	0.001663582	0.001158137	Bpgm/Eno1/Nme1/Slc4a1/Tpi1	5
BP	GO:0051592	response to calcium ion	5/85	129/23355	0.000109532	0.001776364	0.001236653	Fga/Fgb/Fgg/Gdi1/Thbs1	5
BP	GO:0046039	GTP metabolic process	3/85	26/23355	0.000113859	0.00181722	0.001265096	Nme1/Pnp/Rhoa	3
BP	GO:0099010	modification of postsynaptic structure	3/85	26/23355	0.000113859	0.00181722	0.001265096	Cfl1/Pfn1/Rhoa	3
BP	GO:0051354	negative regulation of oxidoreductase activity	3/85	27/23355	0.000127755	0.002022951	0.00140832	Hp/Slc4a1/Snca	3
BP	GO:1990868	response to chemokine	4/85	71/23355	0.000131839	0.002055265	0.001430816	Ccl8/Pf4/Ppbp/Rhoa	4
BP	GO:1990869	cellular response to chemokine	4/85	71/23355	0.000131839	0.002055265	0.001430816	Ccl8/Pf4/Ppbp/Rhoa	4
BP	GO:0008154	actin polymerization or depolymerization	6/85	215/23355	0.00013552	0.002096387	0.001459444	Capn1/Cfl1/Pfn1/Rhoa/Spta1/Sptb	6
BP	GO:0006779	porphyrin-containing compound biosynthetic process	3/85	28/23355	0.00014271	0.002174162	0.001513589	Ank1/Spta1/Sptb	3
BP	GO:0033014	tetrapyrrole biosynthetic process	3/85	28/23355	0.00014271	0.002174162	0.001513589	Ank1/Spta1/Sptb	3
BP	GO:0052547	regulation of peptidase activity	8/85	422/23355	0.000151932	0.002297254	0.001599282	Cst3/Gpx1/Ltf/Pebp1/Rhoa/Snca/Thbs1/Vcp	8
BP	GO:0003018	vascular process in circulatory system	6/85	221/23355	0.000157412	0.00236236	0.001644607	Capn1/Fga/Fgb/Fgg/Gpx1/Rhoa	6
BP	GO:0009152	purine ribonucleotide biosynthetic process	5/85	141/23355	0.00016627	0.002476803	0.001724279	Atic/Nme1/Pnp/Snca/Vcp	5
BP	GO:0016052	carbohydrate catabolic process	5/85	142/23355	0.000171849	0.002541094	0.001769036	Bpgm/Eno1/Ldha/Slc4a1/Tpi1	5
BP	GO:0034109	homotypic cell-cell adhesion	4/85	77/23355	0.000180605	0.002651067	0.001845596	Fga/Fgb/Fgg/Ppia	4
BP	GO:0002449	lymphocyte mediated immunity	8/85	435/23355	0.000186802	0.002722168	0.001895095	Ighg2b/Ighv14-1/Ighv1-62-2/Ighv1-62-3/Ighv1-81/Ighv9-1/Pnp/Prdx1	8
BP	GO:0044788	modulation by host of viral process	3/85	31/23355	0.000194275	0.002810696	0.001956725	Cfl1/Ltf/Stom	3
BP	GO:0009205	purine ribonucleoside triphosphate metabolic process	4/85	79/23355	0.000199416	0.002864461	0.001994155	Nme1/Pnp/Rhoa/Vcp	4
BP	GO:0034614	cellular response to reactive oxygen species	5/85	147/23355	0.000201924	0.00287993	0.002004924	Capn1/Cfl1/Prdx1/Prdx2/Thbs1	5
BP	GO:2000116	regulation of cysteine-type endopeptidase activity	6/85	232/23355	0.00020476	0.002899803	0.002018759	Gpx1/Ltf/Rhoa/Snca/Thbs1/Vcp	6
BP	GO:0019229	regulation of vasoconstriction	4/85	80/23355	0.000209332	0.002943826	0.002049406	Fga/Fgb/Fgg/Rhoa	4
BP	GO:2000352	negative regulation of endothelial cell apoptotic process	3/85	32/23355	0.00021381	0.002985915	0.002078708	Fga/Fgb/Fgg	3
BP	GO:0009260	ribonucleotide biosynthetic process	5/85	150/23355	0.000221801	0.003076146	0.002141524	Atic/Nme1/Pnp/Snca/Vcp	5
BP	GO:0046434	organophosphate catabolic process	5/85	151/23355	0.000228746	0.003149532	0.002192613	Enpp2/Gda/Pnp/Prdx6/Vcp	5
BP	GO:0009199	ribonucleoside triphosphate metabolic process	4/85	82/23355	0.000230224	0.003149532	0.002192613	Nme1/Pnp/Rhoa/Vcp	4
BP	GO:0008360	regulation of cell shape	5/85	154/23355	0.00025058	0.003404843	0.002370353	Arhgdia/Cfl1/Epb41/Rhoa/Spta1	5
BP	GO:0099563	modification of synaptic structure	3/85	34/23355	0.0002566	0.003463242	0.002411009	Cfl1/Pfn1/Rhoa	3
BP	GO:0010466	negative regulation of peptidase activity	6/85	244/23355	0.000268548	0.003600331	0.002506446	Cst3/Gpx1/Ltf/Pebp1/Snca/Thbs1	6
BP	GO:2000117	negative regulation of cysteine-type endopeptidase activity	4/85	87/23355	0.000288973	0.00384851	0.002679221	Gpx1/Ltf/Snca/Thbs1	4
BP	GO:0006164	purine nucleotide biosynthetic process	5/85	160/23355	0.00029897	0.003955447	0.002753668	Atic/Nme1/Pnp/Snca/Vcp	5
BP	GO:0009144	purine nucleoside triphosphate metabolic process	4/85	88/23355	0.0003019	0.003968105	0.00276248	Nme1/Pnp/Rhoa/Vcp	4
BP	GO:0007159	leukocyte cell-cell adhesion	7/85	353/23355	0.000305175	0.003985107	0.002774316	Capn1/Pnp/Prdx2/Rhoa/Slc4a1/Spta1/Thbs1	7
BP	GO:0035296	regulation of tube diameter	5/85	162/23355	0.000316577	0.004081004	0.002841077	Fga/Fgb/Fgg/Gpx1/Rhoa	5
BP	GO:0097746	blood vessel diameter maintenance	5/85	162/23355	0.000316577	0.004081004	0.002841077	Fga/Fgb/Fgg/Gpx1/Rhoa	5
BP	GO:0035150	regulation of tube size	5/85	163/23355	0.00032567	0.004171483	0.002904066	Fga/Fgb/Fgg/Gpx1/Rhoa	5
BP	GO:0009167	purine ribonucleoside monophosphate metabolic process	3/85	37/23355	0.000330572	0.004207474	0.002929122	Atic/Gda/Pnp	3
BP	GO:0010639	negative regulation of organelle organization	7/85	359/23355	0.00033778	0.004272169	0.00297416	Capn1/Cfl1/Gpx1/Pfn1/Snca/Spta1/Sptb	7
BP	GO:0072522	purine-containing compound biosynthetic process	5/85	165/23355	0.000344449	0.004329294	0.003013929	Atic/Nme1/Pnp/Snca/Vcp	5
BP	GO:0009126	purine nucleoside monophosphate metabolic process	3/85	38/23355	0.000357966	0.004471246	0.003112752	Atic/Gda/Pnp	3
BP	GO:0032956	regulation of actin cytoskeleton organization	7/85	364/23355	0.000367038	0.00455625	0.00317193	Arhgdia/Capn1/Cfl1/Pfn1/Rhoa/Spta1/Sptb	7
BP	GO:0006096	glycolytic process	4/85	93/23355	0.000372827	0.004599723	0.003202194	Bpgm/Eno1/Slc4a1/Tpi1	4
BP	GO:0006757	ATP generation from ADP	4/85	94/23355	0.000388324	0.004732852	0.003294874	Bpgm/Eno1/Slc4a1/Tpi1	4
BP	GO:0034404	nucleobase-containing small molecule biosynthetic process	4/85	94/23355	0.000388324	0.004732852	0.003294874	Gda/Nme1/Pnp/Vcp	4
BP	GO:0032496	response to lipopolysaccharide	7/85	372/23355	0.00041805	0.005064453	0.003525725	Lbp/Ltf/Pf4/Ppbp/Prdx2/Rhoa/Snca	7
BP	GO:1904035	regulation of epithelial cell apoptotic process	4/85	96/23355	0.000420693	0.005065948	0.003526766	Fga/Fgb/Fgg/Thbs1	4
BP	GO:0016064	immunoglobulin mediated immune response	6/85	267/23355	0.000433791	0.005192582	0.003614925	Ighg2b/Ighv14-1/Ighv1-62-2/Ighv1-62-3/Ighv1-81/Ighv9-1	6
BP	GO:0051693	actin filament capping	3/85	41/23355	0.000448792	0.005340358	0.003717803	Cfl1/Spta1/Sptb	3
BP	GO:0019724	B cell mediated immunity	6/85	271/23355	0.000469231	0.005550731	0.003864258	Ighg2b/Ighv14-1/Ighv1-62-2/Ighv1-62-3/Ighv1-81/Ighv9-1	6
BP	GO:0045921	positive regulation of exocytosis	4/85	100/23355	0.000491138	0.005775893	0.00402101	Fga/Fgb/Fgg/Snca	4
BP	GO:0071902	positive regulation of protein serine/threonine kinase activity	6/85	274/23355	0.000497264	0.005813938	0.004047495	Ltf/Ppia/Prdx2/Rhoa/Snca/Thbs1	6
BP	GO:0110053	regulation of actin filament organization	6/85	276/23355	0.000516666	0.006005865	0.004181109	Capn1/Cfl1/Pfn1/Rhoa/Spta1/Sptb	6
BP	GO:0046031	ADP metabolic process	4/85	102/23355	0.000529338	0.006117807	0.00425904	Bpgm/Eno1/Slc4a1/Tpi1	4
BP	GO:0048821	erythrocyte development	3/85	44/23355	0.000553211	0.006357181	0.004425685	Ank1/Bpgm/Slc4a1	3
BP	GO:0010038	response to metal ion	6/85	281/23355	0.000567757	0.006472746	0.004506139	Fga/Fgb/Fgg/Gdi1/Snca/Thbs1	6
BP	GO:0006183	GTP biosynthetic process	2/85	10/23355	0.00057801	0.006472746	0.004506139	Nme1/Pnp	2
BP	GO:0009172	purine deoxyribonucleoside monophosphate catabolic process	2/85	10/23355	0.00057801	0.006472746	0.004506139	Gda/Pnp	2
BP	GO:1901069	guanosine-containing compound catabolic process	2/85	10/23355	0.00057801	0.006472746	0.004506139	Gda/Pnp	2
BP	GO:0002237	response to molecule of bacterial origin	7/85	393/23355	0.000579361	0.006472746	0.004506139	Lbp/Ltf/Pf4/Ppbp/Prdx2/Rhoa/Snca	7
BP	GO:0042310	vasoconstriction	4/85	105/23355	0.000590536	0.006561143	0.004567678	Fga/Fgb/Fgg/Rhoa	4
BP	GO:0009135	purine nucleoside diphosphate metabolic process	4/85	106/23355	0.000612005	0.00672537	0.004682008	Bpgm/Eno1/Slc4a1/Tpi1	4
BP	GO:0009179	purine ribonucleoside diphosphate metabolic process	4/85	106/23355	0.000612005	0.00672537	0.004682008	Bpgm/Eno1/Slc4a1/Tpi1	4
BP	GO:0008037	cell recognition	6/85	287/23355	0.000634162	0.006930979	0.004825147	Ighg2b/Ighv14-1/Ighv1-62-2/Ighv1-62-3/Ighv1-81/Ighv9-1	6
BP	GO:0071222	cellular response to lipopolysaccharide	6/85	288/23355	0.000645792	0.007019937	0.004887077	Lbp/Ltf/Pf4/Ppbp/Prdx2/Rhoa	6
BP	GO:0009141	nucleoside triphosphate metabolic process	4/85	108/23355	0.000656598	0.007099023	0.004942134	Nme1/Pnp/Rhoa/Vcp	4
BP	GO:0030835	negative regulation of actin filament depolymerization	3/85	47/23355	0.000672006	0.007226764	0.005031064	Cfl1/Spta1/Sptb	3
BP	GO:0002679	respiratory burst involved in defense response	2/85	11/23355	0.000704786	0.007438058	0.005178161	Lbp/Prdx2	2
BP	GO:0009170	purine deoxyribonucleoside monophosphate metabolic process	2/85	11/23355	0.000704786	0.007438058	0.005178161	Gda/Pnp	2
BP	GO:0034145	positive regulation of toll-like receptor 4 signaling pathway	2/85	11/23355	0.000704786	0.007438058	0.005178161	Lbp/Ltf	2
BP	GO:0007162	negative regulation of cell adhesion	6/85	293/23355	0.000706449	0.007438058	0.005178161	Cfl1/Enpp2/Fgg/Prdx2/Rhoa/Thbs1	6
BP	GO:0009185	ribonucleoside diphosphate metabolic process	4/85	111/23355	0.000727737	0.007622287	0.005306415	Bpgm/Eno1/Slc4a1/Tpi1	4
BP	GO:0032970	regulation of actin filament-based process	7/85	411/23355	0.000754002	0.007856464	0.005469443	Arhgdia/Capn1/Cfl1/Pfn1/Rhoa/Spta1/Sptb	7
BP	GO:0009161	ribonucleoside monophosphate metabolic process	3/85	49/23355	0.000759564	0.007873629	0.005481392	Atic/Gda/Pnp	3
BP	GO:0071219	cellular response to molecule of bacterial origin	6/85	298/23355	0.000771432	0.007955644	0.005538489	Lbp/Ltf/Pf4/Ppbp/Prdx2/Rhoa	6
BP	GO:0048771	tissue remodeling	5/85	198/23355	0.000788644	0.008091645	0.005633169	Car2/Capn1/Cela1/Flt4/Thbs4	5
BP	GO:0050851	antigen receptor-mediated signaling pathway	6/85	301/23355	0.000812585	0.008294968	0.005774716	Ighg2b/Ighv14-1/Ighv1-62-2/Ighv1-62-3/Ighv1-81/Ighv9-1	6
BP	GO:0032535	regulation of cellular component size	7/85	417/23355	0.00082068	0.008335287	0.005802786	Capn1/Cfl1/Gdi1/Pfn1/Rhoa/Spta1/Sptb	7
BP	GO:0031663	lipopolysaccharide-mediated signaling pathway	3/85	51/23355	0.000854064	0.008585892	0.005977249	Lbp/Ltf/Prdx2	3
BP	GO:0010631	epithelial cell migration	6/85	304/23355	0.000855415	0.008585892	0.005977249	Enpp2/Flt4/Gpx1/Pfn1/Rhoa/Thbs1	6
BP	GO:0019079	viral genome replication	4/85	116/23355	0.000858162	0.008585892	0.005977249	Ltf/Ppia/Stom/Vcp	4
BP	GO:0030099	myeloid cell differentiation	7/85	422/23355	0.000879739	0.008723436	0.006073004	Ank1/Bpgm/Car2/Glo1/Nme1/Pf4/Slc4a1	7
BP	GO:0009165	nucleotide biosynthetic process	5/85	203/23355	0.000881936	0.008723436	0.006073004	Atic/Nme1/Pnp/Snca/Vcp	5
BP	GO:0090132	epithelium migration	6/85	306/23355	0.000884923	0.008723436	0.006073004	Enpp2/Flt4/Gpx1/Pfn1/Rhoa/Thbs1	6
BP	GO:0042113	B cell activation	7/85	423/23355	0.000891944	0.00874975	0.006091323	Ighg2b/Ighv14-1/Ighv1-62-2/Ighv1-62-3/Ighv1-81/Ighv9-1/Pnp	7
BP	GO:1902105	regulation of leukocyte differentiation	6/85	307/23355	0.000899969	0.00878562	0.006116294	Car2/Nme1/Pf4/Pnp/Prdx2/Rhoa	6
BP	GO:0090130	tissue migration	6/85	308/23355	0.000915211	0.008891256	0.006189835	Enpp2/Flt4/Gpx1/Pfn1/Rhoa/Thbs1	6
BP	GO:0043281	regulation of cysteine-type endopeptidase activity involved in apoptotic process	5/85	207/23355	0.000962304	0.009303809	0.006477043	Gpx1/Rhoa/Snca/Thbs1/Vcp	5
BP	GO:1901293	nucleoside phosphate biosynthetic process	5/85	208/23355	0.00098322	0.00936823	0.00652189	Atic/Nme1/Pnp/Snca/Vcp	5
BP	GO:0006098	pentose-phosphate shunt	2/85	13/23355	0.000994796	0.00936823	0.00652189	Rpia/Tkt	2
BP	GO:0032026	response to magnesium ion	2/85	13/23355	0.000994796	0.00936823	0.00652189	Snca/Thbs1	2
BP	GO:0046037	GMP metabolic process	2/85	13/23355	0.000994796	0.00936823	0.00652189	Gda/Pnp	2
BP	GO:1901070	guanosine-containing compound biosynthetic process	2/85	13/23355	0.000994796	0.00936823	0.00652189	Nme1/Pnp	2
BP	GO:1904019	epithelial cell apoptotic process	4/85	121/23355	0.00100427	0.00936823	0.00652189	Fga/Fgb/Fgg/Thbs1	4
BP	GO:0034113	heterotypic cell-cell adhesion	3/85	54/23355	0.00100929	0.00936823	0.00652189	Fga/Fgb/Fgg	3
BP	GO:1904036	negative regulation of epithelial cell apoptotic process	3/85	54/23355	0.00100929	0.00936823	0.00652189	Fga/Fgb/Fgg	3
BP	GO:1903037	regulation of leukocyte cell-cell adhesion	6/85	314/23355	0.001010893	0.00936823	0.00652189	Capn1/Pnp/Prdx2/Rhoa/Slc4a1/Spta1	6
BP	GO:0090407	organophosphate biosynthetic process	7/85	434/23355	0.001035241	0.009549857	0.006648334	Atic/Nme1/Pnp/Snca/Tkt/Tpi1/Vcp	7
BP	GO:0044282	small molecule catabolic process	6/85	316/23355	0.00104444	0.009590724	0.006676785	Esd/Gda/Glo1/Ldha/Pnp/Tpi1	6
BP	GO:0001667	ameboidal-type cell migration	7/85	439/23355	0.001106095	0.010110714	0.007038787	Cfl1/Enpp2/Flt4/Gpx1/Pfn1/Rhoa/Thbs1	7
BP	GO:0030834	regulation of actin filament depolymerization	3/85	56/23355	0.001122055	0.010123664	0.007047802	Cfl1/Spta1/Sptb	3
BP	GO:0071622	regulation of granulocyte chemotaxis	3/85	56/23355	0.001122055	0.010123664	0.007047802	Lbp/Thbs1/Thbs4	3
BP	GO:0032984	protein-containing complex disassembly	5/85	215/23355	0.001139242	0.010123664	0.007047802	Cfl1/Eif5a/Spta1/Sptb/Vcp	5
BP	GO:0016032	viral process	6/85	322/23355	0.00115024	0.010123664	0.007047802	Cfl1/Ltf/Pfn1/Ppia/Stom/Vcp	6
BP	GO:0006152	purine nucleoside catabolic process	2/85	14/23355	0.001157853	0.010123664	0.007047802	Gda/Pnp	2
BP	GO:0006740	NADPH regeneration	2/85	14/23355	0.001157853	0.010123664	0.007047802	Rpia/Tkt	2
BP	GO:0009169	purine ribonucleoside monophosphate catabolic process	2/85	14/23355	0.001157853	0.010123664	0.007047802	Gda/Pnp	2
BP	GO:0045792	negative regulation of cell size	2/85	14/23355	0.001157853	0.010123664	0.007047802	Cfl1/Rhoa	2
BP	GO:0046130	purine ribonucleoside catabolic process	2/85	14/23355	0.001157853	0.010123664	0.007047802	Gda/Pnp	2
BP	GO:0046185	aldehyde catabolic process	2/85	14/23355	0.001157853	0.010123664	0.007047802	Esd/Glo1	2
BP	GO:0071216	cellular response to biotic stimulus	6/85	323/23355	0.001168644	0.010173782	0.007082692	Lbp/Ltf/Pf4/Ppbp/Prdx2/Rhoa	6
BP	GO:0043030	regulation of macrophage activation	3/85	57/23355	0.001181296	0.010239594	0.007128509	Lbp/Snca/Thbs1	3
BP	GO:0002685	regulation of leukocyte migration	5/85	217/23355	0.001187011	0.010244978	0.007132257	Capn1/Lbp/Rhoa/Thbs1/Thbs4	5
BP	GO:0070374	positive regulation of ERK1 and ERK2 cascade	5/85	218/23355	0.001211445	0.010411178	0.007247961	Ccl8/Fga/Fgb/Fgg/Flt4	5
BP	GO:0009123	nucleoside monophosphate metabolic process	3/85	58/23355	0.001242475	0.010632415	0.007401979	Atic/Gda/Pnp	3
BP	GO:0022604	regulation of cell morphogenesis	6/85	328/23355	0.001264083	0.010757435	0.007489015	Arhgdia/Cfl1/Enpp2/Epb41/Rhoa/Spta1	6
BP	GO:0043244	regulation of protein-containing complex disassembly	4/85	129/23355	0.001273133	0.010757435	0.007489015	Cfl1/Eif5a/Spta1/Sptb	4
BP	GO:0061844	antimicrobial humoral immune response mediated by antimicrobial peptide	4/85	129/23355	0.001273133	0.010757435	0.007489015	Krt6a/Ltf/Pf4/Ppbp	4
BP	GO:0002460	adaptive immune response based on somatic recombination of immune receptors built from immunoglobulin superfamily domains	7/85	452/23355	0.001308278	0.011008146	0.007663553	Ighg2b/Ighv14-1/Ighv1-62-2/Ighv1-62-3/Ighv1-81/Ighv9-1/Pnp	7
BP	GO:0009128	purine nucleoside monophosphate catabolic process	2/85	15/23355	0.001332829	0.011121656	0.007742575	Gda/Pnp	2
BP	GO:0009155	purine deoxyribonucleotide catabolic process	2/85	15/23355	0.001332829	0.011121656	0.007742575	Gda/Pnp	2
BP	GO:1903039	positive regulation of leukocyte cell-cell adhesion	5/85	223/23355	0.001339242	0.011128989	0.00774768	Capn1/Pnp/Rhoa/Slc4a1/Spta1	5
BP	GO:0030042	actin filament depolymerization	3/85	60/23355	0.001370743	0.011297394	0.007864919	Cfl1/Spta1/Sptb	3
BP	GO:0051851	modulation by host of symbiont process	3/85	60/23355	0.001370743	0.011297394	0.007864919	Cfl1/Ltf/Stom	3
BP	GO:0002429	immune response-activating cell surface receptor signaling pathway	6/85	334/23355	0.00138637	0.011379553	0.007922115	Ighg2b/Ighv14-1/Ighv1-62-2/Ighv1-62-3/Ighv1-81/Ighv9-1	6
BP	GO:0002757	immune response-activating signal transduction	6/85	335/23355	0.001407601	0.011506849	0.008010735	Ighg2b/Ighv14-1/Ighv1-62-2/Ighv1-62-3/Ighv1-81/Ighv9-1	6
BP	GO:0070098	chemokine-mediated signaling pathway	3/85	61/23355	0.001437878	0.011706774	0.008149918	Ccl8/Pf4/Ppbp	3
BP	GO:0010812	negative regulation of cell-substrate adhesion	3/85	62/23355	0.001507045	0.012220433	0.008507512	Enpp2/Rhoa/Thbs1	3
BP	GO:0019430	removal of superoxide radicals	2/85	16/23355	0.001519636	0.012223956	0.008509964	Prdx1/Prdx2	2
BP	GO:0090051	negative regulation of cell migration involved in sprouting angiogenesis	2/85	16/23355	0.001519636	0.012223956	0.008509964	Rhoa/Thbs1	2
BP	GO:0045861	negative regulation of proteolysis	6/85	342/23355	0.001563257	0.012524739	0.008719361	Cst3/Gpx1/Ltf/Pebp1/Snca/Thbs1	6
BP	GO:0009206	purine ribonucleoside triphosphate biosynthetic process	3/85	64/23355	0.001651562	0.01317973	0.009175347	Nme1/Pnp/Vcp	3
BP	GO:0002768	immune response-regulating cell surface receptor signaling pathway	6/85	347/23355	0.001682237	0.013289532	0.009251787	Ighg2b/Ighv14-1/Ighv1-62-2/Ighv1-62-3/Ighv1-81/Ighv9-1	6
BP	GO:0048732	gland development	7/85	473/23355	0.001694965	0.013289532	0.009251787	Capn1/Cela1/Gpx1/Hp/Nme1/Prdx2/Vwf	7
BP	GO:0052548	regulation of endopeptidase activity	6/85	348/23355	0.001706838	0.013289532	0.009251787	Gpx1/Ltf/Rhoa/Snca/Thbs1/Vcp	6
BP	GO:0043901	negative regulation of multi-organism process	2/85	17/23355	0.001718189	0.013289532	0.009251787	Ltf/Prdx2	2
BP	GO:0044794	positive regulation by host of viral process	2/85	17/23355	0.001718189	0.013289532	0.009251787	Cfl1/Stom	2
BP	GO:0046040	IMP metabolic process	2/85	17/23355	0.001718189	0.013289532	0.009251787	Atic/Pnp	2
BP	GO:0098760	response to interleukin-7	2/85	17/23355	0.001718189	0.013289532	0.009251787	Atic/Eno1	2
BP	GO:0098761	cellular response to interleukin-7	2/85	17/23355	0.001718189	0.013289532	0.009251787	Atic/Eno1	2
BP	GO:0009145	purine nucleoside triphosphate biosynthetic process	3/85	65/23355	0.001726957	0.013306173	0.009263372	Nme1/Pnp/Vcp	3
BP	GO:0002764	immune response-regulating signaling pathway	6/85	350/23355	0.00175686	0.013484909	0.009387803	Ighg2b/Ighv14-1/Ighv1-62-2/Ighv1-62-3/Ighv1-81/Ighv9-1	6
BP	GO:0009166	nucleotide catabolic process	3/85	66/23355	0.001804472	0.01372594	0.009555602	Gda/Pnp/Vcp	3
BP	GO:0048524	positive regulation of viral process	3/85	66/23355	0.001804472	0.01372594	0.009555602	Pfn1/Ppia/Stom	3
BP	GO:1901136	carbohydrate derivative catabolic process	4/85	142/23355	0.001811499	0.01372594	0.009555602	Cela1/Cst3/Gda/Pnp	4
BP	GO:0031334	positive regulation of protein-containing complex assembly	5/85	239/23355	0.001815564	0.01372594	0.009555602	Gda/Pfn1/Rhoa/Snca/Vcp	5
BP	GO:0010632	regulation of epithelial cell migration	5/85	240/23355	0.001848964	0.013926096	0.009694945	Enpp2/Flt4/Pfn1/Rhoa/Thbs1	5
BP	GO:0009201	ribonucleoside triphosphate biosynthetic process	3/85	67/23355	0.001884127	0.014105383	0.00981976	Nme1/Pnp/Vcp	3
BP	GO:0048872	homeostasis of number of cells	6/85	355/23355	0.001886797	0.014105383	0.00981976	Ank1/Bpgm/Prdx1/Prdx2/Slc4a1/Spta1	6
BP	GO:0046184	aldehyde biosynthetic process	2/85	18/23355	0.001928401	0.014205181	0.009889236	Tkt/Tpi1	2
BP	GO:0071450	cellular response to oxygen radical	2/85	18/23355	0.001928401	0.014205181	0.009889236	Prdx1/Prdx2	2
BP	GO:0071451	cellular response to superoxide	2/85	18/23355	0.001928401	0.014205181	0.009889236	Prdx1/Prdx2	2
BP	GO:1902176	negative regulation of oxidative stress-induced intrinsic apoptotic signaling pathway	2/85	18/23355	0.001928401	0.014205181	0.009889236	Gpx1/Ppia	2
BP	GO:0043624	cellular protein complex disassembly	4/85	145/23355	0.001955085	0.014349182	0.009989485	Cfl1/Eif5a/Spta1/Sptb	4
BP	GO:2000378	negative regulation of reactive oxygen species metabolic process	3/85	70/23355	0.002136146	0.0156102	0.010867369	Eef1a1/Hp/Rhoa	3
BP	GO:0006089	lactate metabolic process	2/85	19/23355	0.002150187	0.0156102	0.010867369	Glo1/Ldha	2
BP	GO:0010544	negative regulation of platelet activation	2/85	19/23355	0.002150187	0.0156102	0.010867369	Fgg/Gp5	2
BP	GO:1903522	regulation of blood circulation	5/85	249/23355	0.002170184	0.015698703	0.010928983	Fga/Fgb/Fgg/Pebp1/Rhoa	5
BP	GO:0002687	positive regulation of leukocyte migration	4/85	151/23355	0.002265562	0.016329913	0.011368413	Lbp/Rhoa/Thbs1/Thbs4	4
BP	GO:0034101	erythrocyte homeostasis	4/85	153/23355	0.002376185	0.016700837	0.01162664	Ank1/Bpgm/Prdx1/Slc4a1	4
BP	GO:0009163	nucleoside biosynthetic process	2/85	20/23355	0.002383461	0.016700837	0.01162664	Nme1/Pnp	2
BP	GO:0031664	regulation of lipopolysaccharide-mediated signaling pathway	2/85	20/23355	0.002383461	0.016700837	0.01162664	Ltf/Prdx2	2
BP	GO:0042451	purine nucleoside biosynthetic process	2/85	20/23355	0.002383461	0.016700837	0.01162664	Nme1/Pnp	2
BP	GO:0042454	ribonucleoside catabolic process	2/85	20/23355	0.002383461	0.016700837	0.01162664	Gda/Pnp	2
BP	GO:0042455	ribonucleoside biosynthetic process	2/85	20/23355	0.002383461	0.016700837	0.01162664	Nme1/Pnp	2
BP	GO:0046129	purine ribonucleoside biosynthetic process	2/85	20/23355	0.002383461	0.016700837	0.01162664	Nme1/Pnp	2
BP	GO:1990776	response to angiotensin	2/85	20/23355	0.002383461	0.016700837	0.01162664	Car2/Capn1	2
BP	GO:0010634	positive regulation of epithelial cell migration	4/85	155/23355	0.002490475	0.017390089	0.012106477	Enpp2/Flt4/Pfn1/Thbs1	4
BP	GO:0050714	positive regulation of protein secretion	4/85	157/23355	0.002608493	0.017976834	0.012514951	Fga/Fgb/Fgg/Ppia	4
BP	GO:0000303	response to superoxide	2/85	21/23355	0.00262814	0.017976834	0.012514951	Prdx1/Prdx2	2
BP	GO:0009159	deoxyribonucleoside monophosphate catabolic process	2/85	21/23355	0.00262814	0.017976834	0.012514951	Gda/Pnp	2
BP	GO:0030194	positive regulation of blood coagulation	2/85	21/23355	0.00262814	0.017976834	0.012514951	Prdx2/Thbs1	2
BP	GO:0034143	regulation of toll-like receptor 4 signaling pathway	2/85	21/23355	0.00262814	0.017976834	0.012514951	Lbp/Ltf	2
BP	GO:1900048	positive regulation of hemostasis	2/85	21/23355	0.00262814	0.017976834	0.012514951	Prdx2/Thbs1	2
BP	GO:0050807	regulation of synapse organization	5/85	261/23355	0.002659563	0.018130106	0.012621655	Cfl1/Rhoa/Snca/Srgn/Vcp	5
BP	GO:0009142	nucleoside triphosphate biosynthetic process	3/85	77/23355	0.002802889	0.019042599	0.013256906	Nme1/Pnp/Vcp	3
BP	GO:0009151	purine deoxyribonucleotide metabolic process	2/85	22/23355	0.002884139	0.019398002	0.013504328	Gda/Pnp	2
BP	GO:0009158	ribonucleoside monophosphate catabolic process	2/85	22/23355	0.002884139	0.019398002	0.013504328	Gda/Pnp	2
BP	GO:0010666	positive regulation of cardiac muscle cell apoptotic process	2/85	22/23355	0.002884139	0.019398002	0.013504328	Capn1/Eif5a	2
BP	GO:1901292	nucleoside phosphate catabolic process	3/85	78/23355	0.002907411	0.019489342	0.013567916	Gda/Pnp/Vcp	3
BP	GO:0043154	negative regulation of cysteine-type endopeptidase activity involved in apoptotic process	3/85	80/23355	0.00312359	0.020710498	0.01441805	Gpx1/Snca/Thbs1	3
BP	GO:0009164	nucleoside catabolic process	2/85	23/23355	0.003151374	0.020710498	0.01441805	Gda/Pnp	2
BP	GO:0010663	positive regulation of striated muscle cell apoptotic process	2/85	23/23355	0.003151374	0.020710498	0.01441805	Capn1/Eif5a	2
BP	GO:0051156	glucose 6-phosphate metabolic process	2/85	23/23355	0.003151374	0.020710498	0.01441805	Rpia/Tkt	2
BP	GO:1901659	glycosyl compound biosynthetic process	2/85	23/23355	0.003151374	0.020710498	0.01441805	Nme1/Pnp	2
BP	GO:1904996	positive regulation of leukocyte adhesion to vascular endothelial cell	2/85	23/23355	0.003151374	0.020710498	0.01441805	Capn1/Rhoa	2
BP	GO:0050803	regulation of synapse structure or activity	5/85	273/23355	0.003224544	0.021055506	0.014658234	Cfl1/Rhoa/Snca/Srgn/Vcp	5
BP	GO:1900542	regulation of purine nucleotide metabolic process	3/85	81/23355	0.003235282	0.021055506	0.014658234	Slc4a1/Snca/Vcp	3
BP	GO:1901880	negative regulation of protein depolymerization	3/85	81/23355	0.003235282	0.021055506	0.014658234	Cfl1/Spta1/Sptb	3
BP	GO:1903706	regulation of hemopoiesis	6/85	396/23355	0.003245891	0.021056412	0.014658864	Car2/Nme1/Pf4/Pnp/Prdx2/Rhoa	6
BP	GO:0032680	regulation of tumor necrosis factor production	4/85	168/23355	0.003326893	0.02145108	0.014933621	Lbp/Ltf/Pf4/Thbs1	4
BP	GO:0006140	regulation of nucleotide metabolic process	3/85	82/23355	0.003349398	0.02145108	0.014933621	Slc4a1/Snca/Vcp	3
BP	GO:0034103	regulation of tissue remodeling	3/85	82/23355	0.003349398	0.02145108	0.014933621	Car2/Flt4/Thbs4	3
BP	GO:0051817	modulation of process of other organism involved in symbiotic interaction	3/85	82/23355	0.003349398	0.02145108	0.014933621	Cfl1/Ltf/Stom	3
BP	GO:0002523	leukocyte migration involved in inflammatory response	2/85	24/23355	0.003429762	0.021757891	0.015147214	Lbp/Ppbp	2
BP	GO:0006516	glycoprotein catabolic process	2/85	24/23355	0.003429762	0.021757891	0.015147214	Cela1/Cst3	2
BP	GO:0050820	positive regulation of coagulation	2/85	24/23355	0.003429762	0.021757891	0.015147214	Prdx2/Thbs1	2
BP	GO:1903555	regulation of tumor necrosis factor superfamily cytokine production	4/85	170/23355	0.003470592	0.021947673	0.015279335	Lbp/Ltf/Pf4/Thbs1	4
BP	GO:0050792	regulation of viral process	4/85	171/23355	0.003544002	0.022271835	0.015505007	Ltf/Pfn1/Ppia/Stom	4
BP	GO:0071674	mononuclear cell migration	4/85	171/23355	0.003544002	0.022271835	0.015505007	Ccl8/Retnlg/Rhoa/Thbs1	4
BP	GO:0061515	myeloid cell development	3/85	84/23355	0.003584969	0.022459103	0.015635377	Ank1/Bpgm/Slc4a1	3
BP	GO:0051346	negative regulation of hydrolase activity	6/85	405/23355	0.003622882	0.022626139	0.015751663	Cst3/Gpx1/Ltf/Pebp1/Snca/Thbs1	6
BP	GO:0046685	response to arsenic-containing substance	2/85	25/23355	0.003719221	0.023084423	0.016070707	Slc4a1/Vcp	2
BP	GO:0048266	behavioral response to pain	2/85	25/23355	0.003719221	0.023084423	0.016070707	Thbs1/Thbs4	2
BP	GO:0032640	tumor necrosis factor production	4/85	174/23355	0.003770559	0.023331058	0.016242407	Lbp/Ltf/Pf4/Thbs1	4
BP	GO:0071706	tumor necrosis factor superfamily cytokine production	4/85	177/23355	0.004006757	0.024570066	0.017104969	Lbp/Ltf/Pf4/Thbs1	4
BP	GO:0009125	nucleoside monophosphate catabolic process	2/85	26/23355	0.004019668	0.024570066	0.017104969	Gda/Pnp	2
BP	GO:0009162	deoxyribonucleoside monophosphate metabolic process	2/85	26/23355	0.004019668	0.024570066	0.017104969	Gda/Pnp	2
BP	GO:0034656	nucleobase-containing small molecule catabolic process	2/85	26/23355	0.004019668	0.024570066	0.017104969	Gda/Pnp	2
BP	GO:1902107	positive regulation of leukocyte differentiation	4/85	178/23355	0.004087665	0.024834727	0.017289218	Car2/Pf4/Pnp/Rhoa	4
BP	GO:1903708	positive regulation of hemopoiesis	4/85	178/23355	0.004087665	0.024834727	0.017289218	Car2/Pf4/Pnp/Rhoa	4
BP	GO:0010951	negative regulation of endopeptidase activity	4/85	179/23355	0.004169673	0.025256662	0.017582957	Gpx1/Ltf/Snca/Thbs1	4
BP	GO:0002253	activation of immune response	6/85	420/23355	0.004322446	0.025768292	0.017939139	Ighg2b/Ighv14-1/Ighv1-62-2/Ighv1-62-3/Ighv1-81/Ighv9-1	6
BP	GO:0045730	respiratory burst	2/85	27/23355	0.004331021	0.025768292	0.017939139	Lbp/Prdx2	2
BP	GO:0046386	deoxyribose phosphate catabolic process	2/85	27/23355	0.004331021	0.025768292	0.017939139	Gda/Pnp	2
BP	GO:0051894	positive regulation of focal adhesion assembly	2/85	27/23355	0.004331021	0.025768292	0.017939139	Cfl1/Enpp2	2
BP	GO:0090023	positive regulation of neutrophil chemotaxis	2/85	27/23355	0.004331021	0.025768292	0.017939139	Lbp/Thbs4	2
BP	GO:1902175	regulation of oxidative stress-induced intrinsic apoptotic signaling pathway	2/85	27/23355	0.004331021	0.025768292	0.017939139	Gpx1/Ppia	2
BP	GO:0051341	regulation of oxidoreductase activity	3/85	90/23355	0.004351533	0.025813962	0.017970934	Hp/Slc4a1/Snca	3
BP	GO:0043242	negative regulation of protein-containing complex disassembly	3/85	91/23355	0.004488182	0.026546277	0.01848075	Cfl1/Spta1/Sptb	3
BP	GO:0043903	regulation of biological process involved in symbiotic interaction	4/85	184/23355	0.004596444	0.027106888	0.018871031	Ltf/Pfn1/Ppia/Stom	4
BP	GO:1903578	regulation of ATP metabolic process	3/85	92/23355	0.004627409	0.027202273	0.018937435	Rhoa/Slc4a1/Vcp	3
BP	GO:0009264	deoxyribonucleotide catabolic process	2/85	28/23355	0.004653198	0.027202273	0.018937435	Gda/Pnp	2
BP	GO:0033688	regulation of osteoblast proliferation	2/85	28/23355	0.004653198	0.027202273	0.018937435	Ltf/Rhoa	2
BP	GO:0071900	regulation of protein serine/threonine kinase activity	6/85	427/23355	0.004681114	0.027286144	0.018995824	Ltf/Ppia/Prdx2/Rhoa/Snca/Thbs1	6
BP	GO:0055072	iron ion homeostasis	3/85	93/23355	0.004769229	0.027673502	0.019265492	Ank1/Ftl1/Ltf	3
BP	GO:0002793	positive regulation of peptide secretion	4/85	186/23355	0.00477509	0.027673502	0.019265492	Fga/Fgb/Fgg/Ppia	4
BP	GO:1901222	regulation of NIK/NF-kappaB signaling	3/85	94/23355	0.004913654	0.028325105	0.019719118	Capn1/Prdx1/Rhoa	3
BP	GO:0002082	regulation of oxidative phosphorylation	2/85	29/23355	0.00498612	0.028325105	0.019719118	Rhoa/Vcp	2
BP	GO:0034123	positive regulation of toll-like receptor signaling pathway	2/85	29/23355	0.00498612	0.028325105	0.019719118	Lbp/Ltf	2
BP	GO:0043032	positive regulation of macrophage activation	2/85	29/23355	0.00498612	0.028325105	0.019719118	Lbp/Thbs1	2
BP	GO:0045109	intermediate filament organization	2/85	29/23355	0.00498612	0.028325105	0.019719118	Krt14/Krt6a	2
BP	GO:0071624	positive regulation of granulocyte chemotaxis	2/85	29/23355	0.00498612	0.028325105	0.019719118	Lbp/Thbs4	2
BP	GO:1904994	regulation of leukocyte adhesion to vascular endothelial cell	2/85	29/23355	0.00498612	0.028325105	0.019719118	Capn1/Rhoa	2
BP	GO:0002690	positive regulation of leukocyte chemotaxis	3/85	95/23355	0.005060699	0.028587263	0.019901625	Lbp/Thbs1/Thbs4	3
BP	GO:1901879	regulation of protein depolymerization	3/85	95/23355	0.005060699	0.028587263	0.019901625	Cfl1/Spta1/Sptb	3
BP	GO:0031346	positive regulation of cell projection organization	6/85	436/23355	0.005173994	0.029145385	0.020290174	Cfl1/Eef1a1/Enpp2/Gdi1/Nme1/Pfn1	6
BP	GO:0070555	response to interleukin-1	3/85	96/23355	0.005210377	0.029268344	0.020375774	Ccl8/Cfl1/Snca	3
BP	GO:0002262	myeloid cell homeostasis	4/85	192/23355	0.005338944	0.029865983	0.020791833	Ank1/Bpgm/Prdx1/Slc4a1	4
BP	GO:0045860	positive regulation of protein kinase activity	6/85	439/23355	0.005346471	0.029865983	0.020791833	Ltf/Ppia/Prdx2/Rhoa/Snca/Thbs1	6
BP	GO:0051222	positive regulation of protein transport	5/85	309/23355	0.005436392	0.030284167	0.02108296	Fga/Fgb/Fgg/Ppia/Stom	5
BP	GO:0050673	epithelial cell proliferation	6/85	443/23355	0.005582969	0.031014782	0.021591594	Flt4/Gpx1/Igfbp4/Nme1/Thbs1/Thbs4	6
BP	GO:0070372	regulation of ERK1 and ERK2 cascade	5/85	312/23355	0.00565933	0.031315799	0.021801153	Ccl8/Fga/Fgb/Fgg/Flt4	5
BP	GO:0006734	NADH metabolic process	2/85	31/23355	0.005683872	0.031315799	0.021801153	Ldha/Vcp	2
BP	GO:1901658	glycosyl compound catabolic process	2/85	31/23355	0.005683872	0.031315799	0.021801153	Gda/Pnp	2
BP	GO:0007015	actin filament organization	6/85	445/23355	0.005704056	0.031341136	0.021818792	Capn1/Cfl1/Pfn1/Rhoa/Spta1/Sptb	6
BP	GO:0051099	positive regulation of binding	4/85	196/23355	0.00573864	0.031445247	0.021891271	Eno1/Epb41/Nme1/Spta1	4
BP	GO:0042102	positive regulation of T cell proliferation	3/85	100/23355	0.00583567	0.031749877	0.022103345	Pnp/Slc4a1/Spta1	3
BP	GO:0042116	macrophage activation	3/85	100/23355	0.00583567	0.031749877	0.022103345	Lbp/Snca/Thbs1	3
BP	GO:0030307	positive regulation of cell growth	4/85	197/23355	0.005841598	0.031749877	0.022103345	Cfl1/Flt4/Gdi1/Rhoa	4
BP	GO:0046475	glycerophospholipid catabolic process	2/85	32/23355	0.006048543	0.03261024	0.022702306	Enpp2/Prdx6	2
BP	GO:0150117	positive regulation of cell-substrate junction organization	2/85	32/23355	0.006048543	0.03261024	0.022702306	Cfl1/Enpp2	2
BP	GO:1903579	negative regulation of ATP metabolic process	2/85	32/23355	0.006048543	0.03261024	0.022702306	Rhoa/Slc4a1	2
BP	GO:0032760	positive regulation of tumor necrosis factor production	3/85	102/23355	0.00616444	0.033146226	0.023075444	Lbp/Pf4/Thbs1	3
BP	GO:0050870	positive regulation of T cell activation	4/85	201/23355	0.006265759	0.033601177	0.023392167	Pnp/Rhoa/Slc4a1/Spta1	4
BP	GO:1903557	positive regulation of tumor necrosis factor superfamily cytokine production	3/85	103/23355	0.006332897	0.033870892	0.023579935	Lbp/Pf4/Thbs1	3
BP	GO:0033687	osteoblast proliferation	2/85	33/23355	0.006423638	0.034084262	0.023728477	Ltf/Rhoa	2
BP	GO:1901099	negative regulation of signal transduction in absence of ligand	2/85	33/23355	0.006423638	0.034084262	0.023728477	Pf4/Prdx2	2
BP	GO:2001240	negative regulation of extrinsic apoptotic signaling pathway in absence of ligand	2/85	33/23355	0.006423638	0.034084262	0.023728477	Pf4/Prdx2	2
BP	GO:1902905	positive regulation of supramolecular fiber organization	4/85	203/23355	0.006485324	0.034321019	0.0238933	Cfl1/Gda/Pfn1/Rhoa	4
BP	GO:0019731	antibacterial humoral response	3/85	104/23355	0.006504084	0.034329954	0.02389952	Fga/Fgb/Ltf	3
BP	GO:0050863	regulation of T cell activation	5/85	323/23355	0.006532198	0.03438809	0.023939993	Pnp/Prdx2/Rhoa/Slc4a1/Spta1	5
BP	GO:1904951	positive regulation of establishment of protein localization	5/85	325/23355	0.006700503	0.035139847	0.024463345	Fga/Fgb/Fgg/Ppia/Stom	5
BP	GO:0001906	cell killing	4/85	205/23355	0.006709946	0.035139847	0.024463345	Ltf/Pf4/Pnp/Prdx1	4
BP	GO:0043537	negative regulation of blood vessel endothelial cell migration	2/85	34/23355	0.006809077	0.035474235	0.024696136	Rhoa/Thbs1	2
BP	GO:0090022	regulation of neutrophil chemotaxis	2/85	34/23355	0.006809077	0.035474235	0.024696136	Lbp/Thbs4	2
BP	GO:0006119	oxidative phosphorylation	3/85	107/23355	0.007034134	0.036552049	0.025446479	Rhoa/Snca/Vcp	3
BP	GO:0009154	purine ribonucleotide catabolic process	2/85	35/23355	0.007204784	0.037055807	0.02579718	Gda/Pnp	2
BP	GO:0030808	regulation of nucleotide biosynthetic process	2/85	35/23355	0.007204784	0.037055807	0.02579718	Snca/Vcp	2
BP	GO:0043243	positive regulation of protein-containing complex disassembly	2/85	35/23355	0.007204784	0.037055807	0.02579718	Cfl1/Eif5a	2
BP	GO:1900371	regulation of purine nucleotide biosynthetic process	2/85	35/23355	0.007204784	0.037055807	0.02579718	Snca/Vcp	2
BP	GO:0070371	ERK1 and ERK2 cascade	5/85	332/23355	0.007313567	0.037519343	0.026119881	Ccl8/Fga/Fgb/Fgg/Flt4	5
BP	GO:0090313	regulation of protein targeting to membrane	2/85	36/23355	0.007610679	0.038747027	0.026974559	Gdi1/Stom	2
BP	GO:1902624	positive regulation of neutrophil migration	2/85	36/23355	0.007610679	0.038747027	0.026974559	Lbp/Thbs4	2
BP	GO:1902745	positive regulation of lamellipodium organization	2/85	36/23355	0.007610679	0.038747027	0.026974559	Cfl1/Enpp2	2
BP	GO:0032231	regulation of actin filament bundle assembly	3/85	111/23355	0.007779734	0.039408172	0.027434829	Cfl1/Pfn1/Rhoa	3
BP	GO:2000379	positive regulation of reactive oxygen species metabolic process	3/85	111/23355	0.007779734	0.039408172	0.027434829	Eif5a/Snca/Thbs1	3
BP	GO:0042098	T cell proliferation	4/85	215/23355	0.007910596	0.039970373	0.027826217	Pnp/Prdx2/Slc4a1/Spta1	4
BP	GO:0002526	acute inflammatory response	3/85	112/23355	0.007973141	0.040185428	0.027975932	Hp/Ighg2b/Lbp	3
BP	GO:0032232	negative regulation of actin filament bundle assembly	2/85	37/23355	0.008026685	0.040209545	0.027992722	Cfl1/Pfn1	2
BP	GO:0033238	regulation of cellular amine metabolic process	2/85	37/23355	0.008026685	0.040209545	0.027992722	Pebp1/Snca	2
BP	GO:0051651	maintenance of location in cell	4/85	216/23355	0.00803791	0.040209545	0.027992722	Ftl1/Pfn1/Snca/Srgn	4
BP	GO:0014812	muscle cell migration	3/85	113/23355	0.008169369	0.040664855	0.028309695	Fga/Rhoa/Thbs4	3
BP	GO:0038061	NIK/NF-kappaB signaling	3/85	113/23355	0.008169369	0.040664855	0.028309695	Capn1/Prdx1/Rhoa	3
BP	GO:0043542	endothelial cell migration	4/85	218/23355	0.008296568	0.041196044	0.028679493	Flt4/Gpx1/Rhoa/Thbs1	4
BP	GO:0001953	negative regulation of cell-matrix adhesion	2/85	38/23355	0.008452725	0.041358711	0.028792737	Enpp2/Thbs1	2
BP	GO:0010543	regulation of platelet activation	2/85	38/23355	0.008452725	0.041358711	0.028792737	Fgg/Gp5	2
BP	GO:0010661	positive regulation of muscle cell apoptotic process	2/85	38/23355	0.008452725	0.041358711	0.028792737	Capn1/Eif5a	2
BP	GO:0034142	toll-like receptor 4 signaling pathway	2/85	38/23355	0.008452725	0.041358711	0.028792737	Lbp/Ltf	2
BP	GO:0048265	response to pain	2/85	38/23355	0.008452725	0.041358711	0.028792737	Thbs1/Thbs4	2
BP	GO:1903427	negative regulation of reactive oxygen species biosynthetic process	2/85	38/23355	0.008452725	0.041358711	0.028792737	Eef1a1/Rhoa	2
BP	GO:0050808	synapse organization	6/85	486/23355	0.008633301	0.042132688	0.029331558	Cfl1/Pfn1/Rhoa/Snca/Srgn/Vcp	6
BP	GO:1903532	positive regulation of secretion by cell	5/85	346/23355	0.008655522	0.042132688	0.029331558	Fga/Fgb/Fgg/Ppia/Snca	5
BP	GO:0010810	regulation of cell-substrate adhesion	4/85	221/23355	0.008694712	0.042132688	0.029331558	Cfl1/Enpp2/Rhoa/Thbs1	4
BP	GO:0051495	positive regulation of cytoskeleton organization	4/85	221/23355	0.008694712	0.042132688	0.029331558	Cfl1/Gda/Pfn1/Rhoa	4
BP	GO:0002861	regulation of inflammatory response to antigenic stimulus	2/85	39/23355	0.008888722	0.042661623	0.029699787	Gpx1/Ighg2b	2
BP	GO:0006195	purine nucleotide catabolic process	2/85	39/23355	0.008888722	0.042661623	0.029699787	Gda/Pnp	2
BP	GO:0006739	NADP metabolic process	2/85	39/23355	0.008888722	0.042661623	0.029699787	Rpia/Tkt	2
BP	GO:0090049	regulation of cell migration involved in sprouting angiogenesis	2/85	39/23355	0.008888722	0.042661623	0.029699787	Rhoa/Thbs1	2
BP	GO:0007009	plasma membrane organization	3/85	117/23355	0.008982681	0.04300993	0.029942269	Slc4a1/Spta1/Sptb	3
BP	GO:0007052	mitotic spindle organization	3/85	118/23355	0.00919315	0.043913125	0.030571047	Kpnb1/Rhoa/Vcp	3
BP	GO:0002573	myeloid leukocyte differentiation	4/85	225/23355	0.009244764	0.044055027	0.030669835	Car2/Glo1/Nme1/Pf4	4
BP	GO:0006730	one-carbon metabolic process	2/85	40/23355	0.0093346	0.044377967	0.030894656	Car1/Car2	2
BP	GO:0000187	activation of MAPK activity	3/85	119/23355	0.009406494	0.044509315	0.030986097	Ppia/Prdx2/Thbs1	3
BP	GO:0043534	blood vessel endothelial cell migration	3/85	119/23355	0.009406494	0.044509315	0.030986097	Gpx1/Rhoa/Thbs1	3
BP	GO:0009394	2'-deoxyribonucleotide metabolic process	2/85	41/23355	0.009790282	0.046000601	0.032024287	Gda/Pnp	2
BP	GO:0019692	deoxyribose phosphate metabolic process	2/85	41/23355	0.009790282	0.046000601	0.032024287	Gda/Pnp	2
BP	GO:0071364	cellular response to epidermal growth factor stimulus	2/85	41/23355	0.009790282	0.046000601	0.032024287	Cfl1/Eef1a1	2
BP	GO:0002688	regulation of leukocyte chemotaxis	3/85	121/23355	0.009841831	0.046135017	0.032117863	Lbp/Thbs1/Thbs4	3
BP	GO:0019058	viral life cycle	4/85	231/23355	0.010111674	0.047289711	0.032921728	Ltf/Ppia/Stom/Vcp	4
BP	GO:0006953	acute-phase response	2/85	42/23355	0.010255694	0.047784487	0.033266177	Hp/Lbp	2
BP	GO:0001952	regulation of cell-matrix adhesion	3/85	123/23355	0.010288753	0.047784487	0.033266177	Cfl1/Enpp2/Thbs1	3
BP	GO:0090277	positive regulation of peptide hormone secretion	3/85	123/23355	0.010288753	0.047784487	0.033266177	Fga/Fgb/Fgg	3
BP	GO:0002040	sprouting angiogenesis	3/85	124/23355	0.010516577	0.048618013	0.033846454	Flt4/Rhoa/Thbs1	3
BP	GO:0051261	protein depolymerization	3/85	124/23355	0.010516577	0.048618013	0.033846454	Cfl1/Spta1/Sptb	3
BP	GO:0062208	positive regulation of pattern recognition receptor signaling pathway	2/85	43/23355	0.01073076	0.049381139	0.03437772	Lbp/Ltf	2
BP	GO:0072523	purine-containing compound catabolic process	2/85	43/23355	0.01073076	0.049381139	0.03437772	Gda/Pnp	2
CC	GO:0005938	cell cortex	14/86	306/23177	7.03E-12	1.12E-09	8.21E-10	Ank1/Cfl1/Eef1a1/Eno1/Epb41/Fga/Fgb/Fgg/Pfn1/Rhoa/Slc4a1/Snca/Spta1/Sptb	14
CC	GO:0031091	platelet alpha granule	6/86	19/23177	5.71E-11	4.54E-09	3.33E-09	Fga/Fgb/Fgg/Pf4/Snca/Thbs1	6
CC	GO:0043209	myelin sheath	11/86	213/23177	4.08E-10	2.16E-08	1.59E-08	Car2/Eef1a1/Eno1/Gdi1/Nme1/Pebp1/Ppia/Prdx1/Prdx2/Tkt/Vcp	11
CC	GO:0072562	blood microparticle	4/86	10/23177	3.65E-08	1.45E-06	1.07E-06	Fga/Fgb/Fgg/Hp	4
CC	GO:0030863	cortical cytoskeleton	7/86	123/23177	3.79E-07	1.21E-05	8.86E-06	Ank1/Cfl1/Eef1a1/Epb41/Slc4a1/Spta1/Sptb	7
CC	GO:0062023	collagen-containing extracellular matrix	10/86	386/23177	1.68E-06	4.45E-05	3.27E-05	Cela1/Cst3/Fga/Fgb/Fgg/Mmrn1/Pf4/Thbs1/Thbs4/Vwf	10
CC	GO:0042571	immunoglobulin complex, circulating	6/86	138/23177	1.27E-05	0.000288599	0.000212078	Ighg2b/Ighv14-1/Ighv1-62-2/Ighv1-62-3/Ighv1-81/Ighv9-1	6
CC	GO:0019814	immunoglobulin complex	6/86	142/23177	1.50E-05	0.000297162	0.000218371	Ighg2b/Ighv14-1/Ighv1-62-2/Ighv1-62-3/Ighv1-81/Ighv9-1	6
CC	GO:0031838	haptoglobin-hemoglobin complex	3/86	14/23177	1.74E-05	0.000304143	0.000223502	Hbb-bs/Hbq1b/Hp	3
CC	GO:0030141	secretory granule	9/86	404/23177	1.91E-05	0.000304143	0.000223502	Fga/Fgb/Fgg/Ltf/Pf4/Snca/Srgn/Thbs1/Vwf	9
CC	GO:0009898	cytoplasmic side of plasma membrane	6/86	172/23177	4.40E-05	0.000636609	0.000467816	Acp1/Ank1/Epb41/Rhoa/Slc4a1/Spta1	6
CC	GO:0098562	cytoplasmic side of membrane	6/86	189/23177	7.43E-05	0.000984889	0.000723751	Acp1/Ank1/Epb41/Rhoa/Slc4a1/Spta1	6
CC	GO:0030864	cortical actin cytoskeleton	4/86	87/23177	0.000311051	0.003804388	0.002795677	Cfl1/Eef1a1/Spta1/Sptb	4
CC	GO:0005791	rough endoplasmic reticulum	4/86	90/23177	0.000354065	0.004021165	0.002954977	Fga/Pebp1/Snca/Uba1	4
CC	GO:0005833	hemoglobin complex	2/86	13/23177	0.001033652	0.010956709	0.008051604	Hbb-bs/Hbq1b	2
CC	GO:0032587	ruffle membrane	3/86	69/23177	0.002165882	0.02152345	0.015816637	Eef1a1/Nme1/Rhoa	3
CC	GO:0031256	leading edge membrane	4/86	150/23177	0.002372381	0.022188739	0.016305528	Ank1/Eef1a1/Nme1/Rhoa	4
CC	GO:0016529	sarcoplasmic reticulum	3/86	75/23177	0.00274714	0.024266399	0.017832309	Ank1/Thbs1/Thbs4	3
CC	GO:0016528	sarcoplasm	3/86	84/23177	0.003784798	0.031672786	0.023274937	Ank1/Thbs1/Thbs4	3
MF	GO:0016209	antioxidant activity	8/82	83/22682	6.51E-10	1.73E-07	1.16E-07	Gpx1/Hbb-bs/Hbq1b/Hp/Prdx1/Prdx2/Prdx6/Txnrd2	8
MF	GO:0004601	peroxidase activity	6/82	54/22682	4.17E-08	5.54E-06	3.71E-06	Gpx1/Hbb-bs/Hbq1b/Prdx1/Prdx2/Prdx6	6
MF	GO:0016684	oxidoreductase activity, acting on peroxide as acceptor	6/82	58/22682	6.46E-08	5.73E-06	3.83E-06	Gpx1/Hbb-bs/Hbq1b/Prdx1/Prdx2/Prdx6	6
MF	GO:0005201	extracellular matrix structural constituent	7/82	150/22682	1.21E-06	8.03E-05	5.37E-05	Fga/Fgb/Fgg/Mmrn1/Thbs1/Thbs4/Vwf	7
MF	GO:0005518	collagen binding	5/82	71/22682	5.89E-06	0.000313554	0.000209698	Gp5/Srgn/Thbs1/Thbs4/Vwf	5
MF	GO:0030492	hemoglobin binding	3/82	13/22682	1.27E-05	0.000487358	0.000325934	Hbb-bs/Hp/Slc4a1	3
MF	GO:0034987	immunoglobulin receptor binding	6/82	142/22682	1.28E-05	0.000487358	0.000325934	Ighg2b/Ighv14-1/Ighv1-62-2/Ighv1-62-3/Ighv1-81/Ighv9-1	6
MF	GO:0005092	GDP-dissociation inhibitor activity	3/82	16/22682	2.47E-05	0.000819644	0.000548159	Arhgdia/Eif5/Gdi1	3
MF	GO:1901681	sulfur compound binding	7/82	265/22682	4.95E-05	0.00146191	0.000977692	Ccl8/Ltf/Pf4/Ppia/Thbs1/Thbs4/Tkt	7
MF	GO:0050839	cell adhesion molecule binding	7/82	287/22682	8.16E-05	0.002171132	0.001452003	Fga/Fgb/Fgg/Ppia/Thbs1/Thbs4/Vwf	7
MF	GO:0016835	carbon-oxygen lyase activity	4/82	68/22682	0.000108354	0.002405379	0.001608663	Car1/Car2/Eno1/Tpi1	4
MF	GO:0003823	antigen binding	6/82	208/22682	0.000108513	0.002405379	0.001608663	Ighg2b/Ighv14-1/Ighv1-62-2/Ighv1-62-3/Ighv1-81/Ighv9-1	6
MF	GO:0005539	glycosaminoglycan binding	6/82	217/22682	0.000136772	0.002798575	0.001871623	Ccl8/Ltf/Pf4/Ppia/Thbs1/Thbs4	6
MF	GO:0008201	heparin binding	5/82	159/22682	0.000280726	0.00533379	0.003567117	Ccl8/Ltf/Pf4/Thbs1/Thbs4	5
MF	GO:0052689	carboxylic ester hydrolase activity	5/82	164/22682	0.000323786	0.005741798	0.003839984	Car1/Car2/Enpp2/Esd/Prdx6	5
MF	GO:0008009	chemokine activity	3/82	42/22682	0.000472232	0.007850851	0.00525047	Ccl8/Pf4/Ppbp	3
MF	GO:0004252	serine-type endopeptidase activity	5/82	186/22682	0.00057536	0.009002686	0.006020791	Apeh/Cela1/F9/Hp/Ltf	5
MF	GO:0016829	lyase activity	5/82	191/22682	0.000648731	0.009586804	0.006411436	Car1/Car2/Eno1/Glo1/Tpi1	5
MF	GO:0008236	serine-type peptidase activity	5/82	207/22682	0.000931177	0.012523621	0.008375512	Apeh/Cela1/F9/Hp/Ltf	5
MF	GO:0031720	haptoglobin binding	2/82	13/22682	0.000981335	0.012523621	0.008375512	Hbb-bs/Hbq1b	2
MF	GO:0003779	actin binding	7/82	437/22682	0.001030596	0.012523621	0.008375512	Cfl1/Epb41/Pfn1/Slc4a1/Snca/Spta1/Sptb	7
MF	GO:0017171	serine hydrolase activity	5/82	212/22682	0.001035788	0.012523621	0.008375512	Apeh/Cela1/F9/Hp/Ltf	5
MF	GO:0016836	hydro-lyase activity	3/82	57/22682	0.001157598	0.012953625	0.008663089	Car1/Car2/Eno1	3
MF	GO:0047485	protein N-terminus binding	4/82	130/22682	0.001275668	0.012953625	0.008663089	Eif5a/Epb41/Snca/Vwf	4
MF	GO:0004089	carbonate dehydratase activity	2/82	15/22682	0.001314842	0.012953625	0.008663089	Car1/Car2	2
MF	GO:0019215	intermediate filament binding	2/82	15/22682	0.001314842	0.012953625	0.008663089	Krt14/Nme1	2
MF	GO:0045236	CXCR chemokine receptor binding	2/82	15/22682	0.001314842	0.012953625	0.008663089	Pf4/Ppbp	2
MF	GO:0005178	integrin binding	4/82	138/22682	0.001589257	0.015097946	0.010097162	Ppia/Thbs1/Thbs4/Vwf	4
MF	GO:0003746	translation elongation factor activity	2/82	17/22682	0.001695061	0.015547802	0.010398016	Eef1a1/Eif5a	2
MF	GO:0004869	cysteine-type endopeptidase inhibitor activity	3/82	68/22682	0.001926941	0.016757118	0.011206778	Cst3/Ltf/Snca	3
MF	GO:0031072	heat shock protein binding	4/82	146/22682	0.001952897	0.016757118	0.011206778	Arhgdia/Eno1/Kpnb1/Snca	4
MF	GO:0016853	isomerase activity	4/82	153/22682	0.002315207	0.019245154	0.01287072	Bpgm/Ppia/Rpia/Tpi1	4
MF	GO:0061134	peptidase regulator activity	5/82	258/22682	0.002451536	0.019562633	0.013083043	Cst3/Ltf/Pebp1/Snca/Vcp	5
MF	GO:0004602	glutathione peroxidase activity	2/82	21/22682	0.002592947	0.019562633	0.013083043	Gpx1/Prdx6	2
MF	GO:0008135	translation factor activity, RNA binding	3/82	76/22682	0.002647574	0.019562633	0.013083043	Eef1a1/Eif5/Eif5a	3
MF	GO:0042379	chemokine receptor binding	3/82	76/22682	0.002647574	0.019562633	0.013083043	Ccl8/Pf4/Ppbp	3
MF	GO:0030506	ankyrin binding	2/82	23/22682	0.003109284	0.022353233	0.014949333	Slc4a1/Sptb	2
MF	GO:0019903	protein phosphatase binding	4/82	178/22682	0.003984984	0.027894886	0.018655464	Ank1/Cfl1/Flt4/Vcp	4
MF	GO:0019825	oxygen binding	2/82	27/22682	0.004273478	0.029147309	0.019493056	Hbb-bs/Hbq1b	2
MF	GO:0016814	hydrolase activity, acting on carbon-nitrogen (but not peptide) bonds, in cyclic amidines	2/82	29/22682	0.004920046	0.032199145	0.021534054	Atic/Gda	2
MF	GO:0090079	translation regulator activity, nucleic acid binding	3/82	95/22682	0.004963026	0.032199145	0.021534054	Eef1a1/Eif5/Eif5a	3
MF	GO:0051020	GTPase binding	5/82	307/22682	0.005132359	0.032504942	0.021738564	Arhgdia/Eno1/Gdi1/Kpnb1/Pfn1	5
MF	GO:0001530	lipopolysaccharide binding	2/82	30/22682	0.00525917	0.032533472	0.021757644	Lbp/Ltf	2
MF	GO:0030507	spectrin binding	2/82	31/22682	0.005608749	0.033907438	0.022676522	Ank1/Epb41	2
MF	GO:0001968	fibronectin binding	2/82	32/22682	0.005968705	0.033916878	0.022682835	Thbs1/Thbs4	2
MF	GO:0043236	laminin binding	2/82	32/22682	0.005968705	0.033916878	0.022682835	Thbs1/Thbs4	2
MF	GO:0004175	endopeptidase activity	6/82	453/22682	0.005992832	0.033916878	0.022682835	Apeh/Capn1/Cela1/F9/Hp/Ltf	6
MF	GO:0051219	phosphoprotein binding	3/82	105/22682	0.006550446	0.036300389	0.024276873	Epb41/Pfn1/Snca	3
MF	GO:0008198	ferrous iron binding	2/82	35/22682	0.007110058	0.038597459	0.025813101	Ftl1/Snca	2
MF	GO:0004866	endopeptidase inhibitor activity	4/82	212/22682	0.007352828	0.039117045	0.026160588	Cst3/Ltf/Pebp1/Snca	4
MF	GO:0030414	peptidase inhibitor activity	4/82	219/22682	0.008223627	0.042891858	0.028685097	Cst3/Ltf/Pebp1/Snca	4
MF	GO:0019902	phosphatase binding	4/82	225/22682	0.009021848	0.045279464	0.030281874	Ank1/Cfl1/Flt4/Vcp	4
MF	GO:0061135	endopeptidase regulator activity	4/82	225/22682	0.009021848	0.045279464	0.030281874	Cst3/Ltf/Pebp1/Snca	4
