# Supplementary material for: Ageing- and AAA-associated differentially expressed proteins identified by proteomic analysis in mice
Source: PeerJ. 2022 May 25;10:e13129. doi: 10.7717/peerj.13129 (PMC9147329; doi:10.7717/peerj.13129)
Supplement: Supplemental Information 2 [file peerj-10-13129-s002.csv]

ID	Description	GeneRatio	BgRatio	pvalue	p.adjust	qvalue	geneID	Count
mmu04611	Platelet activation	6/56	124/8935	0.000116511	0.014447375	0.013000184	14161/110135/99571/14729/11848/22371	6
mmu04610	Complement and coagulation cascades	5/56	93/8935	0.000275451	0.01707796	0.015367264	14071/14161/110135/99571/22371	5
mmu00010	Glycolysis / Gluconeogenesis	4/56	67/8935	0.000791261	0.028597492	0.025732888	12183/13806/16828/21991	4
mmu01200	Carbon metabolism	5/56	121/8935	0.0009225	0.028597492	0.025732888	13806/13885/19895/21881/21991	5
mmu01230	Biosynthesis of amino acids	4/56	79/8935	0.001467194	0.03638641	0.032741591	13806/19895/21881/21991	4
mmu04512	ECM-receptor interaction	4/56	88/8935	0.002184212	0.045140391	0.040618688	14729/21825/21828/22371	4
