# Supplementary material for: Ageing- and AAA-associated differentially expressed proteins identified by proteomic analysis in mice
Source: PeerJ. 2022 May 25;10:e13129. doi: 10.7717/peerj.13129 (PMC9147329; doi:10.7717/peerj.13129)
Supplement: Supplemental Information 3 [file peerj-10-13129-s003.csv]

#node1	node2	node1_string_id	node2_string_id	neighborhood_on_chromosome	gene_fusion	phylogenetic_cooccurrence	homology	coexpression	experimentally_determined_interaction	database_annotated	automated_textmining	combined_score
Acp1	Tkt	10090.ENSMUSP00000106509	10090.ENSMUSP00000022529	0.111	0	0	0	0.061	0.265	0	0.147	0.406
Acp1	Esd	10090.ENSMUSP00000106509	10090.ENSMUSP00000022573	0.172	0	0	0	0.078	0	0	0.45	0.544
Acp1	Glo1	10090.ENSMUSP00000106509	10090.ENSMUSP00000024823	0.169	0	0	0	0.088	0	0	0.322	0.442
Acp1	Tpi1	10090.ENSMUSP00000106509	10090.ENSMUSP00000130858	0.171	0	0	0	0.081	0	0	0.328	0.444
Aldh1a1	Krt14	10090.ENSMUSP00000084918	10090.ENSMUSP00000007272	0	0	0	0	0	0	0	0.464	0.463
Aldh1a1	Tkt	10090.ENSMUSP00000084918	10090.ENSMUSP00000022529	0.041	0	0	0	0.096	0.429	0	0.272	0.591
Aldh1a1	Enpp2	10090.ENSMUSP00000084918	10090.ENSMUSP00000132640	0	0	0	0	0.12	0	0	0.451	0.497
Aldh1a1	Tpi1	10090.ENSMUSP00000084918	10090.ENSMUSP00000130858	0.043	0	0	0	0.066	0.537	0	0.284	0.664
Amy2a2	Cela1	10090.ENSMUSP00000096264	10090.ENSMUSP00000023775	0	0	0	0	0.067	0.053	0	0.509	0.528
Ank1	Slc4a1	10090.ENSMUSP00000113571	10090.ENSMUSP00000006749	0	0	0	0	0.1	0.402	0	0.817	0.893
Ank1	Sptb	10090.ENSMUSP00000113571	10090.ENSMUSP00000021458	0	0	0	0	0.178	0.739	0.627	0.837	0.985
Ank1	Spta1	10090.ENSMUSP00000113571	10090.ENSMUSP00000027817	0	0	0	0	0.101	0.228	0.6	0.613	0.878
Ank1	Epb4.1	10090.ENSMUSP00000113571	10090.ENSMUSP00000101595	0	0	0	0	0.052	0.086	0	0.565	0.59
Apeh	Esd	10090.ENSMUSP00000080058	10090.ENSMUSP00000022573	0.067	0	0	0	0	0	0	0.388	0.404
Apof	Fgg	10090.ENSMUSP00000050300	10090.ENSMUSP00000037018	0	0	0	0	0.429	0	0	0	0.429
Apof	Fgb	10090.ENSMUSP00000050300	10090.ENSMUSP00000039472	0	0	0	0	0.425	0	0	0	0.425
Apof	Fga	10090.ENSMUSP00000050300	10090.ENSMUSP00000133117	0	0	0	0	0.531	0	0	0.109	0.565
Arhgdia	Rhoa	10090.ENSMUSP00000063714	10090.ENSMUSP00000007959	0	0	0	0	0.101	0.943	0.913	0.993	0.999
Arhgdia	Gdi1	10090.ENSMUSP00000063714	10090.ENSMUSP00000015435	0	0	0	0	0.084	0.13	0	0.582	0.638
Arhgdia	Cfl1	10090.ENSMUSP00000063714	10090.ENSMUSP00000112259	0	0	0	0	0.525	0	0	0.53	0.767
Atic	Tkt	10090.ENSMUSP00000027384	10090.ENSMUSP00000022529	0.057	0	0	0	0.095	0.201	0	0.326	0.479
Atic	Tpi1	10090.ENSMUSP00000027384	10090.ENSMUSP00000130858	0	0	0	0	0.063	0	0	0.453	0.466
Blvrb	Sptb	10090.ENSMUSP00000043092	10090.ENSMUSP00000021458	0	0	0	0	0	0	0	0.438	0.438
Bpgm	Tkt	10090.ENSMUSP00000047393	10090.ENSMUSP00000022529	0	0	0	0	0.064	0.058	0.8	0.224	0.844
Bpgm	Rpia	10090.ENSMUSP00000047393	10090.ENSMUSP00000064158	0.133	0	0	0	0.066	0	0	0.331	0.411
Bpgm	Eno1	10090.ENSMUSP00000047393	10090.ENSMUSP00000079727	0.077	0	0	0	0.254	0.071	0	0.517	0.65
Bpgm	Tpi1	10090.ENSMUSP00000047393	10090.ENSMUSP00000130858	0.164	0	0	0	0.481	0.045	0	0.614	0.818
Capn1	Rhoa	10090.ENSMUSP00000025891	10090.ENSMUSP00000007959	0	0	0	0	0.05	0.054	0.548	0.26	0.659
Capn1	Spta1	10090.ENSMUSP00000025891	10090.ENSMUSP00000027817	0	0	0	0	0	0.057	0.36	0.086	0.4
Capn1	Snca	10090.ENSMUSP00000025891	10090.ENSMUSP00000109907	0	0	0	0	0	0	0.676	0.314	0.768
Car1	Slc4a1	10090.ENSMUSP00000091925	10090.ENSMUSP00000006749	0	0	0	0	0.418	0.081	0	0.232	0.554
Car1	Esd	10090.ENSMUSP00000091925	10090.ENSMUSP00000022573	0	0	0	0	0	0	0	0.516	0.516
Car1	Car2	10090.ENSMUSP00000091925	10090.ENSMUSP00000029078	0	0	0.449	0.96	0	0	0.6	0.839	0.619
Car2	Slc4a1	10090.ENSMUSP00000029078	10090.ENSMUSP00000006749	0	0	0	0	0.13	0.721	0	0.712	0.924
Car2	Ltf	10090.ENSMUSP00000029078	10090.ENSMUSP00000035077	0	0	0	0	0	0.046	0	0.402	0.405
Car2	Eno1	10090.ENSMUSP00000029078	10090.ENSMUSP00000079727	0	0	0	0	0.062	0	0	0.42	0.432
Car2	Car1	10090.ENSMUSP00000029078	10090.ENSMUSP00000091925	0	0	0.449	0.96	0	0	0.6	0.839	0.619
Cbr1	Vcp	10090.ENSMUSP00000049394	10090.ENSMUSP00000030164	0	0	0	0	0	0.057	0	0.451	0.46
Cbr1	Prdx1	10090.ENSMUSP00000049394	10090.ENSMUSP00000114159	0	0	0	0	0.064	0.047	0	0.41	0.428
Cela1	Amy2a2	10090.ENSMUSP00000023775	10090.ENSMUSP00000096264	0	0	0	0	0.067	0.053	0	0.509	0.528
Cfl1	Rhoa	10090.ENSMUSP00000112259	10090.ENSMUSP00000007959	0	0	0	0	0.082	0.066	0	0.821	0.833
Cfl1	Pfn1	10090.ENSMUSP00000112259	10090.ENSMUSP00000018437	0	0	0	0	0.561	0.401	0.9	0.751	0.992
Cfl1	Eif5a	10090.ENSMUSP00000112259	10090.ENSMUSP00000047008	0	0	0	0	0.239	0	0	0.291	0.438
Cfl1	Arhgdia	10090.ENSMUSP00000112259	10090.ENSMUSP00000063714	0	0	0	0	0.525	0	0	0.53	0.767
Cfl1	Eno1	10090.ENSMUSP00000112259	10090.ENSMUSP00000079727	0	0	0	0	0.21	0.211	0	0.419	0.606
Cfl1	Ldha	10090.ENSMUSP00000112259	10090.ENSMUSP00000103267	0	0	0	0	0.065	0.346	0	0.204	0.471
Cfl1	Tagln2	10090.ENSMUSP00000112259	10090.ENSMUSP00000106861	0	0	0	0	0.105	0.282	0	0.391	0.574
Cfl1	Prdx1	10090.ENSMUSP00000112259	10090.ENSMUSP00000114159	0	0	0	0	0.061	0.163	0	0.381	0.471
Cfl1	Ppia	10090.ENSMUSP00000112259	10090.ENSMUSP00000117987	0	0	0	0	0.154	0.323	0	0.287	0.556
Cfl1	Tpi1	10090.ENSMUSP00000112259	10090.ENSMUSP00000130858	0	0	0	0	0.081	0.13	0	0.816	0.84
Eef1a1	Kpnb1	10090.ENSMUSP00000042457	10090.ENSMUSP00000001479	0	0	0	0	0.296	0	0	0.21	0.421
Eef1a1	Vcp	10090.ENSMUSP00000042457	10090.ENSMUSP00000030164	0	0	0.282	0	0.092	0.051	0	0.236	0.464
Eef1a1	Ppia	10090.ENSMUSP00000042457	10090.ENSMUSP00000117987	0	0	0	0	0.179	0.145	0	0.386	0.531
Eef1a1	Eif5	10090.ENSMUSP00000042457	10090.ENSMUSP00000126825	0	0	0	0	0.097	0.134	0	0.461	0.542
Eef1a1	Eno1	10090.ENSMUSP00000042457	10090.ENSMUSP00000079727	0	0	0	0	0.249	0.081	0	0.45	0.587
Eef1a1	Tpi1	10090.ENSMUSP00000042457	10090.ENSMUSP00000130858	0	0	0	0	0.244	0	0	0.568	0.66
Eef1a1	Eif5a	10090.ENSMUSP00000042457	10090.ENSMUSP00000047008	0	0	0	0	0.225	0.643	0	0.433	0.83
Eif5	Eef1a1	10090.ENSMUSP00000126825	10090.ENSMUSP00000042457	0	0	0	0	0.097	0.134	0	0.461	0.542
Eif5	Eif5a	10090.ENSMUSP00000126825	10090.ENSMUSP00000047008	0	0	0	0	0.113	0.137	0	0.405	0.505
Eif5a	Prdx2	10090.ENSMUSP00000047008	10090.ENSMUSP00000005292	0	0	0	0	0.164	0.044	0	0.356	0.44
Eif5a	Eef1a1	10090.ENSMUSP00000047008	10090.ENSMUSP00000042457	0	0	0	0	0.225	0.643	0	0.433	0.83
Eif5a	Gda	10090.ENSMUSP00000047008	10090.ENSMUSP00000084882	0.155	0	0	0	0	0.089	0	0.307	0.419
Eif5a	Cfl1	10090.ENSMUSP00000047008	10090.ENSMUSP00000112259	0	0	0	0	0.239	0	0	0.291	0.438
Eif5a	Nme1	10090.ENSMUSP00000047008	10090.ENSMUSP00000117022	0	0	0	0	0.186	0.046	0	0.351	0.452
Eif5a	Ppia	10090.ENSMUSP00000047008	10090.ENSMUSP00000117987	0.064	0	0	0	0.192	0.058	0	0.341	0.468
Eif5a	Eif5	10090.ENSMUSP00000047008	10090.ENSMUSP00000126825	0	0	0	0	0.113	0.137	0	0.405	0.505
Eif5a	Eno1	10090.ENSMUSP00000047008	10090.ENSMUSP00000079727	0.043	0	0	0	0.343	0.048	0	0.3	0.525
Eif5a	Tpi1	10090.ENSMUSP00000047008	10090.ENSMUSP00000130858	0.042	0	0	0	0.305	0	0	0.388	0.557
Eno1	Prdx2	10090.ENSMUSP00000079727	10090.ENSMUSP00000005292	0.058	0	0	0	0.156	0.047	0	0.504	0.574
Eno1	Pfn1	10090.ENSMUSP00000079727	10090.ENSMUSP00000018437	0	0	0	0	0.082	0.154	0	0.292	0.402
Eno1	Tkt	10090.ENSMUSP00000079727	10090.ENSMUSP00000022529	0.042	0	0	0	0.199	0.263	0	0.6	0.743
Eno1	Car2	10090.ENSMUSP00000079727	10090.ENSMUSP00000029078	0	0	0	0	0.062	0	0	0.42	0.432
Eno1	Eef1a1	10090.ENSMUSP00000079727	10090.ENSMUSP00000042457	0	0	0	0	0.249	0.081	0	0.45	0.587
Eno1	Eif5a	10090.ENSMUSP00000079727	10090.ENSMUSP00000047008	0.043	0	0	0	0.343	0.048	0	0.3	0.525
Eno1	Bpgm	10090.ENSMUSP00000079727	10090.ENSMUSP00000047393	0.077	0	0	0	0.254	0.071	0	0.517	0.65
Eno1	Rpia	10090.ENSMUSP00000079727	10090.ENSMUSP00000064158	0	0	0	0	0.081	0	0	0.424	0.448
Eno1	Prdx6	10090.ENSMUSP00000079727	10090.ENSMUSP00000071636	0.058	0	0	0	0.11	0.053	0	0.503	0.553
Eno1	Tagln2	10090.ENSMUSP00000079727	10090.ENSMUSP00000106861	0	0	0	0	0.062	0.233	0	0.29	0.444
Eno1	Nme1	10090.ENSMUSP00000079727	10090.ENSMUSP00000117022	0.043	0	0	0	0.125	0.267	0	0.266	0.489
Eno1	Ppia	10090.ENSMUSP00000079727	10090.ENSMUSP00000117987	0	0	0	0	0.174	0.238	0	0.338	0.547
Eno1	Prdx1	10090.ENSMUSP00000079727	10090.ENSMUSP00000114159	0.058	0	0	0	0.157	0.047	0	0.505	0.576
Eno1	Cfl1	10090.ENSMUSP00000079727	10090.ENSMUSP00000112259	0	0	0	0	0.21	0.211	0	0.419	0.606
Eno1	Ldha	10090.ENSMUSP00000079727	10090.ENSMUSP00000103267	0.059	0	0	0	0.355	0.4	0	0.773	0.906
Eno1	Tpi1	10090.ENSMUSP00000079727	10090.ENSMUSP00000130858	0.153	0	0.244	0	0.736	0.419	0	0.868	0.984
Enpp2	Aldh1a1	10090.ENSMUSP00000132640	10090.ENSMUSP00000084918	0	0	0	0	0.12	0	0	0.451	0.497
Epb4.1	Slc4a1	10090.ENSMUSP00000101595	10090.ENSMUSP00000006749	0	0	0	0	0.062	0.087	0	0.984	0.985
Epb4.1	Sptb	10090.ENSMUSP00000101595	10090.ENSMUSP00000021458	0	0	0	0	0.121	0.13	0	0.729	0.775
Epb4.1	Spta1	10090.ENSMUSP00000101595	10090.ENSMUSP00000027817	0	0	0	0	0.152	0.142	0	0.599	0.682
Epb4.1	Ank1	10090.ENSMUSP00000101595	10090.ENSMUSP00000113571	0	0	0	0	0.052	0.086	0	0.565	0.59
Esd	Prdx2	10090.ENSMUSP00000022573	10090.ENSMUSP00000005292	0	0	0	0	0.304	0	0	0.413	0.574
Esd	Apeh	10090.ENSMUSP00000022573	10090.ENSMUSP00000080058	0.067	0	0	0	0	0	0	0.388	0.404
Esd	Prdx6	10090.ENSMUSP00000022573	10090.ENSMUSP00000071636	0	0	0	0	0.098	0	0	0.4	0.436
Esd	Pebp1	10090.ENSMUSP00000022573	10090.ENSMUSP00000048425	0	0	0	0	0.079	0	0	0.431	0.454
Esd	Prdx1	10090.ENSMUSP00000022573	10090.ENSMUSP00000114159	0	0	0	0	0.307	0	0	0.278	0.478
Esd	Car1	10090.ENSMUSP00000022573	10090.ENSMUSP00000091925	0	0	0	0	0	0	0	0.516	0.516
Esd	Acp1	10090.ENSMUSP00000022573	10090.ENSMUSP00000106509	0.172	0	0	0	0.078	0	0	0.45	0.544
Esd	Tpi1	10090.ENSMUSP00000022573	10090.ENSMUSP00000130858	0.063	0	0	0	0.096	0.379	0	0.282	0.571
Esd	Glo1	10090.ENSMUSP00000022573	10090.ENSMUSP00000024823	0.148	0	0	0	0.097	0	0	0.558	0.63
F9	Fgb	10090.ENSMUSP00000033477	10090.ENSMUSP00000039472	0	0	0	0	0.443	0.047	0.126	0.231	0.595
F9	Fgg	10090.ENSMUSP00000033477	10090.ENSMUSP00000037018	0	0	0	0	0.573	0.047	0.126	0.23	0.69
F9	Fga	10090.ENSMUSP00000033477	10090.ENSMUSP00000133117	0	0	0	0	0.613	0.047	0.126	0.359	0.766
F9	Vwf	10090.ENSMUSP00000033477	10090.ENSMUSP00000107873	0	0	0	0	0.052	0	0.65	0.637	0.869
F9	Gp5	10090.ENSMUSP00000033477	10090.ENSMUSP00000051895	0	0	0	0	0	0.057	0.9	0	0.901
Fga	Flt4	10090.ENSMUSP00000133117	10090.ENSMUSP00000020617	0	0	0	0	0.106	0.168	0.151	0.23	0.448
Fga	F9	10090.ENSMUSP00000133117	10090.ENSMUSP00000033477	0	0	0	0	0.613	0.047	0.126	0.359	0.766
Fga	Fgg	10090.ENSMUSP00000133117	10090.ENSMUSP00000037018	0	0	0	0.762	0.975	0.975	0.932	0.937	0.999
Fga	Fgb	10090.ENSMUSP00000133117	10090.ENSMUSP00000039472	0	0	0	0.743	0.974	0.975	0.932	0.938	0.999
Fga	Thbs1	10090.ENSMUSP00000133117	10090.ENSMUSP00000044903	0	0	0	0	0	0.695	0.72	0.139	0.92
Fga	Pebp1	10090.ENSMUSP00000133117	10090.ENSMUSP00000048425	0	0	0	0	0.049	0	0.9	0.062	0.903
Fga	Apof	10090.ENSMUSP00000133117	10090.ENSMUSP00000050300	0	0	0	0	0.531	0	0	0.109	0.565
Fga	Hp	10090.ENSMUSP00000133117	10090.ENSMUSP00000074436	0	0	0	0	0.22	0.047	0.126	0.259	0.454
Fga	Vwf	10090.ENSMUSP00000133117	10090.ENSMUSP00000107873	0	0	0	0	0	0	0.5	0.387	0.68
Fgb	F9	10090.ENSMUSP00000039472	10090.ENSMUSP00000033477	0	0	0	0	0.443	0.047	0.126	0.231	0.595
Fgb	Fgg	10090.ENSMUSP00000039472	10090.ENSMUSP00000037018	0	0	0	0.799	0.975	0.965	0.932	0.938	0.999
Fgb	Apof	10090.ENSMUSP00000039472	10090.ENSMUSP00000050300	0	0	0	0	0.425	0	0	0	0.425
Fgb	Hp	10090.ENSMUSP00000039472	10090.ENSMUSP00000074436	0	0	0	0	0.207	0.047	0.126	0.286	0.466
Fgb	Vwf	10090.ENSMUSP00000039472	10090.ENSMUSP00000107873	0	0	0	0	0	0	0.5	0.291	0.63
Fgb	Pebp1	10090.ENSMUSP00000039472	10090.ENSMUSP00000048425	0	0	0	0	0.049	0	0.9	0	0.9
Fgb	Thbs1	10090.ENSMUSP00000039472	10090.ENSMUSP00000044903	0	0	0	0	0	0.695	0.72	0.172	0.923
Fgb	Fga	10090.ENSMUSP00000039472	10090.ENSMUSP00000133117	0	0	0	0.743	0.974	0.975	0.932	0.938	0.999
Fgg	F9	10090.ENSMUSP00000037018	10090.ENSMUSP00000033477	0	0	0	0	0.573	0.047	0.126	0.23	0.69
Fgg	Apof	10090.ENSMUSP00000037018	10090.ENSMUSP00000050300	0	0	0	0	0.429	0	0	0	0.429
Fgg	Hp	10090.ENSMUSP00000037018	10090.ENSMUSP00000074436	0	0	0	0	0.246	0.047	0.126	0.394	0.568
Fgg	Vwf	10090.ENSMUSP00000037018	10090.ENSMUSP00000107873	0	0	0	0	0	0	0.5	0.456	0.716
Fgg	Pebp1	10090.ENSMUSP00000037018	10090.ENSMUSP00000048425	0	0	0	0	0.049	0	0.9	0.087	0.905
Fgg	Thbs1	10090.ENSMUSP00000037018	10090.ENSMUSP00000044903	0	0	0	0	0	0.696	0.72	0.116	0.918
Fgg	Fgb	10090.ENSMUSP00000037018	10090.ENSMUSP00000039472	0	0	0	0.799	0.975	0.965	0.932	0.938	0.999
Fgg	Fga	10090.ENSMUSP00000037018	10090.ENSMUSP00000133117	0	0	0	0.762	0.975	0.975	0.932	0.937	0.999
Flt4	Rhoa	10090.ENSMUSP00000020617	10090.ENSMUSP00000007959	0	0	0	0	0	0.075	0.399	0.298	0.575
Flt4	Thbs1	10090.ENSMUSP00000020617	10090.ENSMUSP00000044903	0	0	0	0	0.062	0	0	0.401	0.414
Flt4	Fga	10090.ENSMUSP00000020617	10090.ENSMUSP00000133117	0	0	0	0	0.106	0.168	0.151	0.23	0.448
Flt4	Vwf	10090.ENSMUSP00000020617	10090.ENSMUSP00000107873	0	0	0	0	0.081	0	0	0.509	0.529
Ftl1	Gpx1	10090.ENSMUSP00000092002	10090.ENSMUSP00000081010	0	0	0	0	0.262	0	0	0.23	0.408
Ftl1	Prdx1	10090.ENSMUSP00000092002	10090.ENSMUSP00000114159	0.056	0	0	0	0.181	0	0	0.328	0.436
Gda	Pnp	10090.ENSMUSP00000084882	10090.ENSMUSP00000043926	0.139	0	0	0	0.08	0	0.9	0.77	0.979
Gda	Eif5a	10090.ENSMUSP00000084882	10090.ENSMUSP00000047008	0.155	0	0	0	0	0.089	0	0.307	0.419
Gda	Ldha	10090.ENSMUSP00000084882	10090.ENSMUSP00000103267	0	0	0	0	0.062	0.07	0	0.461	0.488
Gdi1	Rhoa	10090.ENSMUSP00000015435	10090.ENSMUSP00000007959	0	0	0	0	0.081	0.2	0	0.453	0.563
Gdi1	Arhgdia	10090.ENSMUSP00000015435	10090.ENSMUSP00000063714	0	0	0	0	0.084	0.13	0	0.582	0.638
Glo1	Esd	10090.ENSMUSP00000024823	10090.ENSMUSP00000022573	0.148	0	0	0	0.097	0	0	0.558	0.63
Glo1	Acp1	10090.ENSMUSP00000024823	10090.ENSMUSP00000106509	0.169	0	0	0	0.088	0	0	0.322	0.442
Glo1	Tpi1	10090.ENSMUSP00000024823	10090.ENSMUSP00000130858	0.11	0	0	0	0.102	0	0	0.529	0.591
Gp5	F9	10090.ENSMUSP00000051895	10090.ENSMUSP00000033477	0	0	0	0	0	0.057	0.9	0	0.901
Gp5	Vwf	10090.ENSMUSP00000051895	10090.ENSMUSP00000107873	0	0	0	0	0	0.149	0.8	0.737	0.951
Gpx1	Prdx2	10090.ENSMUSP00000081010	10090.ENSMUSP00000005292	0	0	0	0	0.061	0.224	0	0.759	0.809
Gpx1	Prdx6	10090.ENSMUSP00000081010	10090.ENSMUSP00000071636	0	0	0	0	0.063	0.184	0	0.629	0.691
Gpx1	Ftl1	10090.ENSMUSP00000081010	10090.ENSMUSP00000092002	0	0	0	0	0.262	0	0	0.23	0.408
Gpx1	Tpi1	10090.ENSMUSP00000081010	10090.ENSMUSP00000130858	0.061	0	0	0	0.051	0.331	0	0.155	0.429
Gpx1	Txnrd2	10090.ENSMUSP00000081010	10090.ENSMUSP00000111269	0.047	0	0	0	0.063	0.141	0	0.764	0.794
Gpx1	Prdx1	10090.ENSMUSP00000081010	10090.ENSMUSP00000114159	0	0	0	0	0.118	0.224	0	0.727	0.797
Hba-a2	Prdx2	10090.ENSMUSP00000090895	10090.ENSMUSP00000005292	0	0	0	0	0.052	0.433	0	0.089	0.467
Hba-a2	Hbb-bs	10090.ENSMUSP00000090895	10090.ENSMUSP00000023934	0	0	0	0.891	0.303	0.963	0.8	0.676	0.994
Hba-a2	Hp	10090.ENSMUSP00000090895	10090.ENSMUSP00000074436	0	0	0	0	0.078	0.748	0	0.112	0.775
Hba-a2	Prdx1	10090.ENSMUSP00000090895	10090.ENSMUSP00000114159	0	0	0	0	0.052	0.433	0	0.106	0.477
Hbb-bs	Slc4a1	10090.ENSMUSP00000023934	10090.ENSMUSP00000006749	0	0	0	0	0.229	0.048	0	0.388	0.512
Hbb-bs	Hp	10090.ENSMUSP00000023934	10090.ENSMUSP00000074436	0	0	0	0	0.095	0.587	0.3	0.287	0.788
Hbb-bs	Hba-a2	10090.ENSMUSP00000023934	10090.ENSMUSP00000090895	0	0	0	0.891	0.303	0.963	0.8	0.676	0.994
Hp	Lbp	10090.ENSMUSP00000074436	10090.ENSMUSP00000016168	0	0	0	0	0.13	0.042	0	0.678	0.708
Hp	Hbb-bs	10090.ENSMUSP00000074436	10090.ENSMUSP00000023934	0	0	0	0	0.095	0.587	0.3	0.287	0.788
Hp	Ltf	10090.ENSMUSP00000074436	10090.ENSMUSP00000035077	0	0	0	0	0.1	0.205	0	0.68	0.751
Hp	Fgg	10090.ENSMUSP00000074436	10090.ENSMUSP00000037018	0	0	0	0	0.246	0.047	0.126	0.394	0.568
Hp	Fgb	10090.ENSMUSP00000074436	10090.ENSMUSP00000039472	0	0	0	0	0.207	0.047	0.126	0.286	0.466
Hp	Vwf	10090.ENSMUSP00000074436	10090.ENSMUSP00000107873	0	0	0	0	0	0.041	0	0.403	0.403
Hp	Fga	10090.ENSMUSP00000074436	10090.ENSMUSP00000133117	0	0	0	0	0.22	0.047	0.126	0.259	0.454
Hp	Hba-a2	10090.ENSMUSP00000074436	10090.ENSMUSP00000090895	0	0	0	0	0.078	0.748	0	0.112	0.775
Kpnb1	Eef1a1	10090.ENSMUSP00000001479	10090.ENSMUSP00000042457	0	0	0	0	0.296	0	0	0.21	0.421
Kpnb1	Ppia	10090.ENSMUSP00000001479	10090.ENSMUSP00000117987	0	0	0	0	0.052	0.291	0.47	0	0.612
Krt14	Aldh1a1	10090.ENSMUSP00000007272	10090.ENSMUSP00000084918	0	0	0	0	0	0	0	0.464	0.463
Krt14	Krt6a	10090.ENSMUSP00000007272	10090.ENSMUSP00000023788	0	0	0	0.732	0.223	0.297	0.6	0.724	0.808
Krt6a	Krt14	10090.ENSMUSP00000023788	10090.ENSMUSP00000007272	0	0	0	0.732	0.223	0.297	0.6	0.724	0.808
Lbp	Hp	10090.ENSMUSP00000016168	10090.ENSMUSP00000074436	0	0	0	0	0.13	0.042	0	0.678	0.708
Ldha	Tkt	10090.ENSMUSP00000103267	10090.ENSMUSP00000022529	0	0	0	0	0.092	0.13	0.6	0.569	0.845
Ldha	Rpia	10090.ENSMUSP00000103267	10090.ENSMUSP00000064158	0.043	0	0	0	0.082	0	0	0.48	0.503
Ldha	Eno1	10090.ENSMUSP00000103267	10090.ENSMUSP00000079727	0.059	0	0	0	0.355	0.4	0	0.773	0.906
Ldha	Gda	10090.ENSMUSP00000103267	10090.ENSMUSP00000084882	0	0	0	0	0.062	0.07	0	0.461	0.488
Ldha	Prdx1	10090.ENSMUSP00000103267	10090.ENSMUSP00000114159	0.051	0	0	0	0.168	0.084	0	0.307	0.432
Ldha	Cfl1	10090.ENSMUSP00000103267	10090.ENSMUSP00000112259	0	0	0	0	0.065	0.346	0	0.204	0.471
Ldha	Tpi1	10090.ENSMUSP00000103267	10090.ENSMUSP00000130858	0.059	0	0	0	0.709	0.13	0	0.783	0.941
Ltf	Car2	10090.ENSMUSP00000035077	10090.ENSMUSP00000029078	0	0	0	0	0	0.046	0	0.402	0.405
Ltf	Hp	10090.ENSMUSP00000035077	10090.ENSMUSP00000074436	0	0	0	0	0.1	0.205	0	0.68	0.751
Mmrn1	Pf4	10090.ENSMUSP00000119609	10090.ENSMUSP00000031320	0	0	0	0	0.089	0	0	0.397	0.428
Mmrn1	Vwf	10090.ENSMUSP00000119609	10090.ENSMUSP00000107873	0	0	0	0	0.084	0	0	0.397	0.424
Nme1	Eif5a	10090.ENSMUSP00000117022	10090.ENSMUSP00000047008	0	0	0	0	0.186	0.046	0	0.351	0.452
Nme1	Pebp1	10090.ENSMUSP00000117022	10090.ENSMUSP00000048425	0.042	0	0	0	0.118	0.422	0	0.317	0.622
Nme1	Eno1	10090.ENSMUSP00000117022	10090.ENSMUSP00000079727	0.043	0	0	0	0.125	0.267	0	0.266	0.489
Nme1	Ppia	10090.ENSMUSP00000117022	10090.ENSMUSP00000117987	0.043	0	0	0	0.184	0.243	0	0.137	0.421
Nme1	Tpi1	10090.ENSMUSP00000117022	10090.ENSMUSP00000130858	0.102	0	0	0	0.11	0.569	0	0.327	0.737
Pebp1	Prdx2	10090.ENSMUSP00000048425	10090.ENSMUSP00000005292	0	0	0	0	0.134	0.084	0	0.448	0.524
Pebp1	Esd	10090.ENSMUSP00000048425	10090.ENSMUSP00000022573	0	0	0	0	0.079	0	0	0.431	0.454
Pebp1	Fgg	10090.ENSMUSP00000048425	10090.ENSMUSP00000037018	0	0	0	0	0.049	0	0.9	0.087	0.905
Pebp1	Fgb	10090.ENSMUSP00000048425	10090.ENSMUSP00000039472	0	0	0	0	0.049	0	0.9	0	0.9
Pebp1	Tagln2	10090.ENSMUSP00000048425	10090.ENSMUSP00000106861	0	0	0	0	0.064	0.226	0	0.239	0.4
Pebp1	Ppia	10090.ENSMUSP00000048425	10090.ENSMUSP00000117987	0	0	0	0	0.143	0.248	0	0.261	0.482
Pebp1	Nme1	10090.ENSMUSP00000048425	10090.ENSMUSP00000117022	0.042	0	0	0	0.118	0.422	0	0.317	0.622
Pebp1	Tpi1	10090.ENSMUSP00000048425	10090.ENSMUSP00000130858	0	0	0	0	0.177	0.698	0	0.256	0.799
Pebp1	Vwf	10090.ENSMUSP00000048425	10090.ENSMUSP00000107873	0	0	0	0	0	0	0.9	0.056	0.901
Pebp1	Fga	10090.ENSMUSP00000048425	10090.ENSMUSP00000133117	0	0	0	0	0.049	0	0.9	0.062	0.903
Pf4	Ppbp	10090.ENSMUSP00000031320	10090.ENSMUSP00000031319	0	0	0	0.85	0.345	0.133	0.567	0.755	0.762
Pf4	Mmrn1	10090.ENSMUSP00000031320	10090.ENSMUSP00000119609	0	0	0	0	0.089	0	0	0.397	0.428
Pf4	Srgn	10090.ENSMUSP00000031320	10090.ENSMUSP00000125622	0	0	0	0	0.123	0.081	0	0.489	0.553
Pf4	Thbs1	10090.ENSMUSP00000031320	10090.ENSMUSP00000044903	0	0	0	0	0.062	0	0	0.564	0.574
Pf4	Vwf	10090.ENSMUSP00000031320	10090.ENSMUSP00000107873	0	0	0	0	0.079	0	0	0.767	0.777
Pfn1	Rhoa	10090.ENSMUSP00000018437	10090.ENSMUSP00000007959	0	0	0	0	0.195	0.202	0.811	0.432	0.922
Pfn1	Eno1	10090.ENSMUSP00000018437	10090.ENSMUSP00000079727	0	0	0	0	0.082	0.154	0	0.292	0.402
Pfn1	Ppia	10090.ENSMUSP00000018437	10090.ENSMUSP00000117987	0	0	0	0	0.091	0.234	0	0.263	0.442
Pfn1	Tagln2	10090.ENSMUSP00000018437	10090.ENSMUSP00000106861	0	0	0	0	0.153	0.237	0	0.397	0.577
Pfn1	Vcp	10090.ENSMUSP00000018437	10090.ENSMUSP00000030164	0	0	0	0	0.086	0.688	0	0.635	0.887
Pfn1	Cfl1	10090.ENSMUSP00000018437	10090.ENSMUSP00000112259	0	0	0	0	0.561	0.401	0.9	0.751	0.992
Pnp	Gda	10090.ENSMUSP00000043926	10090.ENSMUSP00000084882	0.139	0	0	0	0.08	0	0.9	0.77	0.979
Ppbp	Vwf	10090.ENSMUSP00000031319	10090.ENSMUSP00000107873	0	0	0	0	0.079	0	0	0.518	0.538
Ppbp	Pf4	10090.ENSMUSP00000031319	10090.ENSMUSP00000031320	0	0	0	0.85	0.345	0.133	0.567	0.755	0.762
Ppia	Kpnb1	10090.ENSMUSP00000117987	10090.ENSMUSP00000001479	0	0	0	0	0.052	0.291	0.47	0	0.612
Ppia	Pfn1	10090.ENSMUSP00000117987	10090.ENSMUSP00000018437	0	0	0	0	0.091	0.234	0	0.263	0.442
Ppia	Eef1a1	10090.ENSMUSP00000117987	10090.ENSMUSP00000042457	0	0	0	0	0.179	0.145	0	0.386	0.531
Ppia	Eif5a	10090.ENSMUSP00000117987	10090.ENSMUSP00000047008	0.064	0	0	0	0.192	0.058	0	0.341	0.468
Ppia	Pebp1	10090.ENSMUSP00000117987	10090.ENSMUSP00000048425	0	0	0	0	0.143	0.248	0	0.261	0.482
Ppia	Prdx6	10090.ENSMUSP00000117987	10090.ENSMUSP00000071636	0	0	0	0	0.064	0	0	0.402	0.416
Ppia	Eno1	10090.ENSMUSP00000117987	10090.ENSMUSP00000079727	0	0	0	0	0.174	0.238	0	0.338	0.547
Ppia	Cfl1	10090.ENSMUSP00000117987	10090.ENSMUSP00000112259	0	0	0	0	0.154	0.323	0	0.287	0.556
Ppia	Prdx1	10090.ENSMUSP00000117987	10090.ENSMUSP00000114159	0	0	0	0	0.102	0	0	0.418	0.456
Ppia	Nme1	10090.ENSMUSP00000117987	10090.ENSMUSP00000117022	0.043	0	0	0	0.184	0.243	0	0.137	0.421
Ppia	Tpi1	10090.ENSMUSP00000117987	10090.ENSMUSP00000130858	0	0	0	0	0.14	0.162	0	0.396	0.526
Prdx1	Prdx2	10090.ENSMUSP00000114159	10090.ENSMUSP00000005292	0	0	0.449	0.977	0.08	0.807	0.5	0.863	0.906
Prdx1	Tkt	10090.ENSMUSP00000114159	10090.ENSMUSP00000022529	0.053	0	0	0	0.093	0.13	0	0.298	0.405
Prdx1	Esd	10090.ENSMUSP00000114159	10090.ENSMUSP00000022573	0	0	0	0	0.307	0	0	0.278	0.478
Prdx1	Cbr1	10090.ENSMUSP00000114159	10090.ENSMUSP00000049394	0	0	0	0	0.064	0.047	0	0.41	0.428
Prdx1	Prdx6	10090.ENSMUSP00000114159	10090.ENSMUSP00000071636	0	0	0.23	0.734	0.131	0.265	0	0.763	0.495
Prdx1	Eno1	10090.ENSMUSP00000114159	10090.ENSMUSP00000079727	0.058	0	0	0	0.157	0.047	0	0.505	0.576
Prdx1	Gpx1	10090.ENSMUSP00000114159	10090.ENSMUSP00000081010	0	0	0	0	0.118	0.224	0	0.727	0.797
Prdx1	Hba-a2	10090.ENSMUSP00000114159	10090.ENSMUSP00000090895	0	0	0	0	0.052	0.433	0	0.106	0.477
Prdx1	Ftl1	10090.ENSMUSP00000114159	10090.ENSMUSP00000092002	0.056	0	0	0	0.181	0	0	0.328	0.436
Prdx1	Ldha	10090.ENSMUSP00000114159	10090.ENSMUSP00000103267	0.051	0	0	0	0.168	0.084	0	0.307	0.432
Prdx1	Txnrd2	10090.ENSMUSP00000114159	10090.ENSMUSP00000111269	0	0	0	0	0.067	0.059	0	0.586	0.605
Prdx1	Cfl1	10090.ENSMUSP00000114159	10090.ENSMUSP00000112259	0	0	0	0	0.061	0.163	0	0.381	0.471
Prdx1	Ppia	10090.ENSMUSP00000114159	10090.ENSMUSP00000117987	0	0	0	0	0.102	0	0	0.418	0.456
Prdx1	Tpi1	10090.ENSMUSP00000114159	10090.ENSMUSP00000130858	0.044	0	0	0	0.191	0.147	0	0.446	0.586
Prdx2	Eif5a	10090.ENSMUSP00000005292	10090.ENSMUSP00000047008	0	0	0	0	0.164	0.044	0	0.356	0.44
Prdx2	Hba-a2	10090.ENSMUSP00000005292	10090.ENSMUSP00000090895	0	0	0	0	0.052	0.433	0	0.089	0.467
Prdx2	Pebp1	10090.ENSMUSP00000005292	10090.ENSMUSP00000048425	0	0	0	0	0.134	0.084	0	0.448	0.524
Prdx2	Prdx6	10090.ENSMUSP00000005292	10090.ENSMUSP00000071636	0	0	0.215	0.728	0.097	0.374	0	0.761	0.554
Prdx2	Esd	10090.ENSMUSP00000005292	10090.ENSMUSP00000022573	0	0	0	0	0.304	0	0	0.413	0.574
Prdx2	Eno1	10090.ENSMUSP00000005292	10090.ENSMUSP00000079727	0.058	0	0	0	0.156	0.047	0	0.504	0.574
Prdx2	Slc4a1	10090.ENSMUSP00000005292	10090.ENSMUSP00000006749	0	0	0	0	0.062	0	0	0.57	0.579
Prdx2	Tpi1	10090.ENSMUSP00000005292	10090.ENSMUSP00000130858	0.044	0	0	0	0.188	0.147	0	0.456	0.592
Prdx2	Txnrd2	10090.ENSMUSP00000005292	10090.ENSMUSP00000111269	0	0	0	0	0.067	0.059	0	0.777	0.787
Prdx2	Gpx1	10090.ENSMUSP00000005292	10090.ENSMUSP00000081010	0	0	0	0	0.061	0.224	0	0.759	0.809
Prdx2	Prdx1	10090.ENSMUSP00000005292	10090.ENSMUSP00000114159	0	0	0.449	0.977	0.08	0.807	0.5	0.863	0.906
Prdx6	Prdx2	10090.ENSMUSP00000071636	10090.ENSMUSP00000005292	0	0	0.215	0.728	0.097	0.374	0	0.761	0.554
Prdx6	Esd	10090.ENSMUSP00000071636	10090.ENSMUSP00000022573	0	0	0	0	0.098	0	0	0.4	0.436
Prdx6	Ppia	10090.ENSMUSP00000071636	10090.ENSMUSP00000117987	0	0	0	0	0.064	0	0	0.402	0.416
Prdx6	Txnrd2	10090.ENSMUSP00000071636	10090.ENSMUSP00000111269	0	0	0	0	0.067	0.059	0	0.393	0.42
Prdx6	Prdx1	10090.ENSMUSP00000071636	10090.ENSMUSP00000114159	0	0	0.23	0.734	0.131	0.265	0	0.763	0.495
Prdx6	Eno1	10090.ENSMUSP00000071636	10090.ENSMUSP00000079727	0.058	0	0	0	0.11	0.053	0	0.503	0.553
Prdx6	Tpi1	10090.ENSMUSP00000071636	10090.ENSMUSP00000130858	0.044	0	0	0	0.137	0.14	0	0.477	0.579
Prdx6	Gpx1	10090.ENSMUSP00000071636	10090.ENSMUSP00000081010	0	0	0	0	0.063	0.184	0	0.629	0.691
Rhoa	Vwf	10090.ENSMUSP00000007959	10090.ENSMUSP00000107873	0	0	0	0	0	0.057	0	0.393	0.403
Rhoa	Spta1	10090.ENSMUSP00000007959	10090.ENSMUSP00000027817	0	0	0	0	0.061	0.095	0.336	0.081	0.412
Rhoa	Gdi1	10090.ENSMUSP00000007959	10090.ENSMUSP00000015435	0	0	0	0	0.081	0.2	0	0.453	0.563
Rhoa	Flt4	10090.ENSMUSP00000007959	10090.ENSMUSP00000020617	0	0	0	0	0	0.075	0.399	0.298	0.575
Rhoa	Capn1	10090.ENSMUSP00000007959	10090.ENSMUSP00000025891	0	0	0	0	0.05	0.054	0.548	0.26	0.659
Rhoa	Cfl1	10090.ENSMUSP00000007959	10090.ENSMUSP00000112259	0	0	0	0	0.082	0.066	0	0.821	0.833
Rhoa	Pfn1	10090.ENSMUSP00000007959	10090.ENSMUSP00000018437	0	0	0	0	0.195	0.202	0.811	0.432	0.922
Rhoa	Arhgdia	10090.ENSMUSP00000007959	10090.ENSMUSP00000063714	0	0	0	0	0.101	0.943	0.913	0.993	0.999
Rpia	Tkt	10090.ENSMUSP00000064158	10090.ENSMUSP00000022529	0.17	0	0	0	0.087	0.65	0.9	0.839	0.994
Rpia	Bpgm	10090.ENSMUSP00000064158	10090.ENSMUSP00000047393	0.133	0	0	0	0.066	0	0	0.331	0.411
Rpia	Eno1	10090.ENSMUSP00000064158	10090.ENSMUSP00000079727	0	0	0	0	0.081	0	0	0.424	0.448
Rpia	Ldha	10090.ENSMUSP00000064158	10090.ENSMUSP00000103267	0.043	0	0	0	0.082	0	0	0.48	0.503
Rpia	Tpi1	10090.ENSMUSP00000064158	10090.ENSMUSP00000130858	0	0	0	0	0.128	0	0	0.735	0.759
Slc4a1	Prdx2	10090.ENSMUSP00000006749	10090.ENSMUSP00000005292	0	0	0	0	0.062	0	0	0.57	0.579
Slc4a1	Hbb-bs	10090.ENSMUSP00000006749	10090.ENSMUSP00000023934	0	0	0	0	0.229	0.048	0	0.388	0.512
Slc4a1	Snca	10090.ENSMUSP00000006749	10090.ENSMUSP00000109907	0	0	0	0	0.463	0	0	0.199	0.551
Slc4a1	Car1	10090.ENSMUSP00000006749	10090.ENSMUSP00000091925	0	0	0	0	0.418	0.081	0	0.232	0.554
Slc4a1	Sptb	10090.ENSMUSP00000006749	10090.ENSMUSP00000021458	0	0	0	0	0.06	0.136	0	0.59	0.638
Slc4a1	Spta1	10090.ENSMUSP00000006749	10090.ENSMUSP00000027817	0	0	0	0	0.212	0.136	0	0.62	0.719
Slc4a1	Stom	10090.ENSMUSP00000006749	10090.ENSMUSP00000028241	0	0	0	0	0.061	0.136	0	0.702	0.737
Slc4a1	Ank1	10090.ENSMUSP00000006749	10090.ENSMUSP00000113571	0	0	0	0	0.1	0.402	0	0.817	0.893
Slc4a1	Car2	10090.ENSMUSP00000006749	10090.ENSMUSP00000029078	0	0	0	0	0.13	0.721	0	0.712	0.924
Slc4a1	Epb4.1	10090.ENSMUSP00000006749	10090.ENSMUSP00000101595	0	0	0	0	0.062	0.087	0	0.984	0.985
Snca	Slc4a1	10090.ENSMUSP00000109907	10090.ENSMUSP00000006749	0	0	0	0	0.463	0	0	0.199	0.551
Snca	Capn1	10090.ENSMUSP00000109907	10090.ENSMUSP00000025891	0	0	0	0	0	0	0.676	0.314	0.768
Snca	Vcp	10090.ENSMUSP00000109907	10090.ENSMUSP00000030164	0	0	0	0	0.062	0	0	0.551	0.56
Spta1	Slc4a1	10090.ENSMUSP00000027817	10090.ENSMUSP00000006749	0	0	0	0	0.212	0.136	0	0.62	0.719
Spta1	Rhoa	10090.ENSMUSP00000027817	10090.ENSMUSP00000007959	0	0	0	0	0.061	0.095	0.336	0.081	0.412
Spta1	Sptb	10090.ENSMUSP00000027817	10090.ENSMUSP00000021458	0	0	0	0.604	0.17	0.923	0.589	0.66	0.978
Spta1	Capn1	10090.ENSMUSP00000027817	10090.ENSMUSP00000025891	0	0	0	0	0	0.057	0.36	0.086	0.4
Spta1	Epb4.1	10090.ENSMUSP00000027817	10090.ENSMUSP00000101595	0	0	0	0	0.152	0.142	0	0.599	0.682
Spta1	Ank1	10090.ENSMUSP00000027817	10090.ENSMUSP00000113571	0	0	0	0	0.101	0.228	0.6	0.613	0.878
Sptb	Slc4a1	10090.ENSMUSP00000021458	10090.ENSMUSP00000006749	0	0	0	0	0.06	0.136	0	0.59	0.638
Sptb	Blvrb	10090.ENSMUSP00000021458	10090.ENSMUSP00000043092	0	0	0	0	0	0	0	0.438	0.438
Sptb	Epb4.1	10090.ENSMUSP00000021458	10090.ENSMUSP00000101595	0	0	0	0	0.121	0.13	0	0.729	0.775
Sptb	Spta1	10090.ENSMUSP00000021458	10090.ENSMUSP00000027817	0	0	0	0.604	0.17	0.923	0.589	0.66	0.978
Sptb	Ank1	10090.ENSMUSP00000021458	10090.ENSMUSP00000113571	0	0	0	0	0.178	0.739	0.627	0.837	0.985
Srgn	Pf4	10090.ENSMUSP00000125622	10090.ENSMUSP00000031320	0	0	0	0	0.123	0.081	0	0.489	0.553
Stom	Slc4a1	10090.ENSMUSP00000028241	10090.ENSMUSP00000006749	0	0	0	0	0.061	0.136	0	0.702	0.737
Tagln2	Pfn1	10090.ENSMUSP00000106861	10090.ENSMUSP00000018437	0	0	0	0	0.153	0.237	0	0.397	0.577
Tagln2	Pebp1	10090.ENSMUSP00000106861	10090.ENSMUSP00000048425	0	0	0	0	0.064	0.226	0	0.239	0.4
Tagln2	Eno1	10090.ENSMUSP00000106861	10090.ENSMUSP00000079727	0	0	0	0	0.062	0.233	0	0.29	0.444
Tagln2	Cfl1	10090.ENSMUSP00000106861	10090.ENSMUSP00000112259	0	0	0	0	0.105	0.282	0	0.391	0.574
Thbs1	Flt4	10090.ENSMUSP00000044903	10090.ENSMUSP00000020617	0	0	0	0	0.062	0	0	0.401	0.414
Thbs1	Pf4	10090.ENSMUSP00000044903	10090.ENSMUSP00000031320	0	0	0	0	0.062	0	0	0.564	0.574
Thbs1	Fgg	10090.ENSMUSP00000044903	10090.ENSMUSP00000037018	0	0	0	0	0	0.696	0.72	0.116	0.918
Thbs1	Fgb	10090.ENSMUSP00000044903	10090.ENSMUSP00000039472	0	0	0	0	0	0.695	0.72	0.172	0.923
Thbs1	Vwf	10090.ENSMUSP00000044903	10090.ENSMUSP00000107873	0	0	0	0	0.063	0	0	0.663	0.671
Thbs1	Fga	10090.ENSMUSP00000044903	10090.ENSMUSP00000133117	0	0	0	0	0	0.695	0.72	0.139	0.92
Thbs4	Vwf	10090.ENSMUSP00000022213	10090.ENSMUSP00000107873	0	0	0	0	0.062	0	0	0.525	0.536
Tkt	Prdx1	10090.ENSMUSP00000022529	10090.ENSMUSP00000114159	0.053	0	0	0	0.093	0.13	0	0.298	0.405
Tkt	Acp1	10090.ENSMUSP00000022529	10090.ENSMUSP00000106509	0.111	0	0	0	0.061	0.265	0	0.147	0.406
Tkt	Atic	10090.ENSMUSP00000022529	10090.ENSMUSP00000027384	0.057	0	0	0	0.095	0.201	0	0.326	0.479
Tkt	Aldh1a1	10090.ENSMUSP00000022529	10090.ENSMUSP00000084918	0.041	0	0	0	0.096	0.429	0	0.272	0.591
Tkt	Eno1	10090.ENSMUSP00000022529	10090.ENSMUSP00000079727	0.042	0	0	0	0.199	0.263	0	0.6	0.743
Tkt	Bpgm	10090.ENSMUSP00000022529	10090.ENSMUSP00000047393	0	0	0	0	0.064	0.058	0.8	0.224	0.844
Tkt	Ldha	10090.ENSMUSP00000022529	10090.ENSMUSP00000103267	0	0	0	0	0.092	0.13	0.6	0.569	0.845
Tkt	Tpi1	10090.ENSMUSP00000022529	10090.ENSMUSP00000130858	0.169	0	0	0	0.102	0.736	0.8	0.748	0.988
Tkt	Rpia	10090.ENSMUSP00000022529	10090.ENSMUSP00000064158	0.17	0	0	0	0.087	0.65	0.9	0.839	0.994
Tpi1	Prdx2	10090.ENSMUSP00000130858	10090.ENSMUSP00000005292	0.044	0	0	0	0.188	0.147	0	0.456	0.592
Tpi1	Tkt	10090.ENSMUSP00000130858	10090.ENSMUSP00000022529	0.169	0	0	0	0.102	0.736	0.8	0.748	0.988
Tpi1	Esd	10090.ENSMUSP00000130858	10090.ENSMUSP00000022573	0.063	0	0	0	0.096	0.379	0	0.282	0.571
Tpi1	Glo1	10090.ENSMUSP00000130858	10090.ENSMUSP00000024823	0.11	0	0	0	0.102	0	0	0.529	0.591
Tpi1	Atic	10090.ENSMUSP00000130858	10090.ENSMUSP00000027384	0	0	0	0	0.063	0	0	0.453	0.466
Tpi1	Eef1a1	10090.ENSMUSP00000130858	10090.ENSMUSP00000042457	0	0	0	0	0.244	0	0	0.568	0.66
Tpi1	Eif5a	10090.ENSMUSP00000130858	10090.ENSMUSP00000047008	0.042	0	0	0	0.305	0	0	0.388	0.557
Tpi1	Bpgm	10090.ENSMUSP00000130858	10090.ENSMUSP00000047393	0.164	0	0	0	0.481	0.045	0	0.614	0.818
Tpi1	Pebp1	10090.ENSMUSP00000130858	10090.ENSMUSP00000048425	0	0	0	0	0.177	0.698	0	0.256	0.799
Tpi1	Rpia	10090.ENSMUSP00000130858	10090.ENSMUSP00000064158	0	0	0	0	0.128	0	0	0.735	0.759
Tpi1	Prdx6	10090.ENSMUSP00000130858	10090.ENSMUSP00000071636	0.044	0	0	0	0.137	0.14	0	0.477	0.579
Tpi1	Eno1	10090.ENSMUSP00000130858	10090.ENSMUSP00000079727	0.153	0	0.244	0	0.736	0.419	0	0.868	0.984
Tpi1	Gpx1	10090.ENSMUSP00000130858	10090.ENSMUSP00000081010	0.061	0	0	0	0.051	0.331	0	0.155	0.429
Tpi1	Aldh1a1	10090.ENSMUSP00000130858	10090.ENSMUSP00000084918	0.043	0	0	0	0.066	0.537	0	0.284	0.664
Tpi1	Ldha	10090.ENSMUSP00000130858	10090.ENSMUSP00000103267	0.059	0	0	0	0.709	0.13	0	0.783	0.941
Tpi1	Acp1	10090.ENSMUSP00000130858	10090.ENSMUSP00000106509	0.171	0	0	0	0.081	0	0	0.328	0.444
Tpi1	Cfl1	10090.ENSMUSP00000130858	10090.ENSMUSP00000112259	0	0	0	0	0.081	0.13	0	0.816	0.84
Tpi1	Prdx1	10090.ENSMUSP00000130858	10090.ENSMUSP00000114159	0.044	0	0	0	0.191	0.147	0	0.446	0.586
Tpi1	Nme1	10090.ENSMUSP00000130858	10090.ENSMUSP00000117022	0.102	0	0	0	0.11	0.569	0	0.327	0.737
Tpi1	Ppia	10090.ENSMUSP00000130858	10090.ENSMUSP00000117987	0	0	0	0	0.14	0.162	0	0.396	0.526
Txnrd2	Prdx2	10090.ENSMUSP00000111269	10090.ENSMUSP00000005292	0	0	0	0	0.067	0.059	0	0.777	0.787
Txnrd2	Prdx6	10090.ENSMUSP00000111269	10090.ENSMUSP00000071636	0	0	0	0	0.067	0.059	0	0.393	0.42
Txnrd2	Gpx1	10090.ENSMUSP00000111269	10090.ENSMUSP00000081010	0.047	0	0	0	0.063	0.141	0	0.764	0.794
Txnrd2	Prdx1	10090.ENSMUSP00000111269	10090.ENSMUSP00000114159	0	0	0	0	0.067	0.059	0	0.586	0.605
Uba1	Vcp	10090.ENSMUSP00000001989	10090.ENSMUSP00000030164	0	0	0	0	0.485	0.058	0	0.574	0.775
Vcp	Uba1	10090.ENSMUSP00000030164	10090.ENSMUSP00000001989	0	0	0	0	0.485	0.058	0	0.574	0.775
Vcp	Pfn1	10090.ENSMUSP00000030164	10090.ENSMUSP00000018437	0	0	0	0	0.086	0.688	0	0.635	0.887
Vcp	Cbr1	10090.ENSMUSP00000030164	10090.ENSMUSP00000049394	0	0	0	0	0	0.057	0	0.451	0.46
Vcp	Eef1a1	10090.ENSMUSP00000030164	10090.ENSMUSP00000042457	0	0	0.282	0	0.092	0.051	0	0.236	0.464
Vcp	Snca	10090.ENSMUSP00000030164	10090.ENSMUSP00000109907	0	0	0	0	0.062	0	0	0.551	0.56
Vwf	Rhoa	10090.ENSMUSP00000107873	10090.ENSMUSP00000007959	0	0	0	0	0	0.057	0	0.393	0.403
Vwf	Flt4	10090.ENSMUSP00000107873	10090.ENSMUSP00000020617	0	0	0	0	0.081	0	0	0.509	0.529
Vwf	Thbs4	10090.ENSMUSP00000107873	10090.ENSMUSP00000022213	0	0	0	0	0.062	0	0	0.525	0.536
Vwf	Ppbp	10090.ENSMUSP00000107873	10090.ENSMUSP00000031319	0	0	0	0	0.079	0	0	0.518	0.538
Vwf	Pf4	10090.ENSMUSP00000107873	10090.ENSMUSP00000031320	0	0	0	0	0.079	0	0	0.767	0.777
Vwf	F9	10090.ENSMUSP00000107873	10090.ENSMUSP00000033477	0	0	0	0	0.052	0	0.65	0.637	0.869
Vwf	Fgg	10090.ENSMUSP00000107873	10090.ENSMUSP00000037018	0	0	0	0	0	0	0.5	0.456	0.716
Vwf	Fgb	10090.ENSMUSP00000107873	10090.ENSMUSP00000039472	0	0	0	0	0	0	0.5	0.291	0.63
Vwf	Thbs1	10090.ENSMUSP00000107873	10090.ENSMUSP00000044903	0	0	0	0	0.063	0	0	0.663	0.671
Vwf	Pebp1	10090.ENSMUSP00000107873	10090.ENSMUSP00000048425	0	0	0	0	0	0	0.9	0.056	0.901
Vwf	Gp5	10090.ENSMUSP00000107873	10090.ENSMUSP00000051895	0	0	0	0	0	0.149	0.8	0.737	0.951
Vwf	Hp	10090.ENSMUSP00000107873	10090.ENSMUSP00000074436	0	0	0	0	0	0.041	0	0.403	0.403
Vwf	Mmrn1	10090.ENSMUSP00000107873	10090.ENSMUSP00000119609	0	0	0	0	0.084	0	0	0.397	0.424
Vwf	Fga	10090.ENSMUSP00000107873	10090.ENSMUSP00000133117	0	0	0	0	0	0	0.5	0.387	0.68
